# Supplementary material for: Tumor necrosis factor mediates USE1-independent FAT10ylation under inflammatory conditions
Source: Life Sci Alliance. 2023 Aug 21;6(11):e202301985. doi: 10.26508/lsa.202301985 (PMC10442930; doi:10.26508/lsa.202301985)
Supplement: Supplementary file 5 [file LSA-2023-01985_TableS4.xlsx]

## Sheet: result--TNF--over--untr
Identifier	transcript_id	gene_name	type	biotypes	description	gc	featWidth	GO BP	GO MF	GO CC	pValue	fdr	seqnames	start	end	width	strand	isPresent	log2 Ratio	293-no-1 [normalized count]	293-no-2 [normalized count]	293-no-3 [normalized count]	293-TNF-1 [normalized count]	293-TNF-2 [normalized count]	293-TNF-3 [normalized count]	293-no-1 [FPKM]	293-no-2 [FPKM]	293-no-3 [FPKM]	293-TNF-1 [FPKM]	293-TNF-2 [FPKM]	293-TNF-3 [FPKM]	Cluster
ENSG00000213886	ENST00000377050	UBD	protein_coding	protein_coding	ubiquitin D [Source:HGNC Symbol;Acc:HGNC:18795]	0.4374	894	GO:0016567; GO:0006508; GO:0006511; GO:0034341; GO:0034612; GO:0043065; GO:0043123; GO:0043687; GO:0032446; GO:0043011; GO:0070842; GO:1901990	GO:0005515; GO:0070628	GO:0005634; GO:0005737; GO:0001650; GO:0005829; GO:0016235	1.439e-14	2.12e-10	chr6	29555515	29559732	4218	-	TRUE	7.708	3.243	1.048	1.161	2511	2457	2388	0.09727	0.0312	0.0345	73.32	72.12	68.98	#5EB396
ENSG00000124145	ENST00000372733	SDC4	protein_coding	protein_coding	syndecan 4 [Source:HGNC Symbol;Acc:HGNC:10661]	0.4879	2613	GO:0050900; GO:0016477; GO:0001523; GO:0006024; GO:0006027; GO:1903543; GO:1903553; GO:0001657; GO:0001843; GO:0010762; GO:0042060; GO:0042130; GO:0045860; GO:0051496; GO:0051894; GO:0060122	GO:0005515; GO:0042802; GO:0070053; GO:0001968; GO:0005080	GO:0016020; GO:0016021; GO:0005576; GO:0005886; GO:0009986; GO:0005887; GO:0070062; GO:0043202; GO:0005796; GO:0005925; GO:0043034; GO:0045121	4.71e-14	2.878e-10	chr20	45325288	45348424	23137	-	TRUE	2.545	3545	3513	3419	20630	20370	20280	36.38	35.77	34.77	206.1	204.6	200.4	#90D0A4
ENSG00000049249	ENST00000377507; ENST00000474475; ENST00000492571; ENST00000615230	TNFRSF9	protein_coding	protein_coding	TNF receptor superfamily member 9 [Source:HGNC Symbol;Acc:HGNC:11924]	0.4568	2230	GO:0006915; GO:0008285; GO:0033209; GO:0042127	GO:0038023; GO:0005515	GO:0016020; GO:0016021; GO:0009897; GO:0005886; GO:0005887	7.064e-14	2.878e-10	chr1	7915894	7943165	27272	-	TRUE	5.372	56.21	60.81	76.62	3002	3104	3091	0.676	0.7254	0.9129	35.13	36.53	35.79	#5EB396
ENSG00000023445	ENST00000263464; ENST00000526421; ENST00000527309; ENST00000527336; ENST00000528940; ENST00000532808; ENST00000615299	BIRC3	protein_coding	protein_coding	baculoviral IAP repeat containing 3 [Source:HGNC Symbol;Acc:HGNC:591]	0.3887	2557	GO:0042981; GO:0016567; GO:0006915; GO:0016579; GO:0033209; GO:0031398; GO:0043123; GO:0002756; GO:0007249; GO:0035666; GO:0007166; GO:0043066; GO:0010803; GO:0043154; GO:0060544; GO:0050727; GO:0045088; GO:2000116; GO:0070424; GO:1990001; GO:0007283; GO:0034121; GO:0038061; GO:0039535; GO:0051291; GO:0060546	GO:0046872; GO:0016740; GO:0005515; GO:0004842; GO:0061630; GO:0043027	GO:0005634; GO:0005737; GO:0005829; GO:0005654; GO:0032991; GO:0045121	8.384e-14	2.878e-10	chr11	102317450	102339403	21954	+	TRUE	4.218	219.4	223.3	192.7	4068	4311	3992	2.301	2.323	2.003	41.53	44.24	40.31	#90D0A4
ENSG00000163661	ENST00000295927	PTX3	protein_coding	protein_coding	pentraxin 3 [Source:HGNC Symbol;Acc:HGNC:9692]	0.4745	1884	GO:0045087; GO:0043312; GO:0006954; GO:0046597; GO:0044869; GO:0044871; GO:1903016; GO:1903019; GO:0001550; GO:0001878; GO:0008228; GO:0030198; GO:0045429; GO:0050766	GO:0005515; GO:0042802; GO:0001849; GO:0046790; GO:0001872	GO:0005615; GO:0005576; GO:0035580; GO:1904724; GO:0031012	1.134e-13	2.878e-10	chr3	157436850	157443633	6784	+	TRUE	5.053	61.62	46.13	55.72	2144	2134	2099	0.877	0.6514	0.7859	29.71	29.72	28.77	#5EB396
ENSG00000118503	ENST00000237289; ENST00000420009; ENST00000421450; ENST00000433680; ENST00000485192; ENST00000612899; ENST00000614035; ENST00000615468; ENST00000619035; ENST00000620204; ENST00000621150	TNFAIP3	protein_coding	protein_coding	TNF alpha induced protein 3 [Source:HGNC Symbol;Acc:HGNC:11896]	0.5124	2203	GO:0050728; GO:2000352; GO:0031397; GO:0032088; GO:0071222; GO:0048662; GO:0016579; GO:0008152; GO:0006508; GO:0016567; GO:0006915; GO:0006954; GO:0070936; GO:0030177; GO:0007010; GO:0016477; GO:0045824; GO:0070536; GO:0071108; GO:0032715; GO:0032720; GO:0043124; GO:0010803; GO:0032480; GO:0045732; GO:0070301; GO:1902042; GO:0070423; GO:0090291; GO:0032703; GO:0045779; GO:0002237; GO:0034144; GO:…	GO:0008270; GO:0046872; GO:0016740; GO:0016787; GO:0003677; GO:0005515; GO:0003824; GO:0008233; GO:0008234; GO:0004842; GO:0036459; GO:0042802; GO:0004843; GO:0061578; GO:0002020; GO:0043130; GO:0043621; GO:0070530; GO:0019900	GO:0005634; GO:0005737; GO:0043231; GO:0005764; GO:0005829; GO:0070062	1.172e-13	2.878e-10	chr6	137867214	137883312	16099	+	TRUE	3.652	189.2	184.5	176.5	2425	2364	2476	2.303	2.228	2.128	28.73	28.17	29.02	#90D0A4
ENSG00000112149	ENST00000379153; ENST00000612003	CD83	protein_coding	protein_coding	CD83 molecule [Source:HGNC Symbol;Acc:HGNC:1703]	0.4565	2318	GO:0007165; GO:0006952; GO:0006959; GO:0014070; GO:0032713; GO:0032733; GO:0032743; GO:0043372	GO:0005515	GO:0016020; GO:0016021; GO:0005886; GO:0005887; GO:0009897	2.832e-13	5.839e-10	chr6	14117256	14136918	19663	+	TRUE	2.558	791.3	790.5	768.5	4633	4716	4642	9.154	9.073	8.809	52.17	53.4	51.7	#90D0A4
ENSG00000008517	ENST00000008180; ENST00000325568; ENST00000382213; ENST00000396887; ENST00000396890; ENST00000440815; ENST00000444393; ENST00000525003; ENST00000525228; ENST00000525377; ENST00000525643; ENST00000526464; ENST00000528163; ENST00000528652; ENST00000529550; ENST00000529699; ENST00000530538; ENST00000530890; ENST00000531965; ENST00000532086; ENST00000532247; ENST00000533097; ENST00000534507; ENST0000…	IL32	protein_coding	protein_coding	interleukin 32 [Source:HGNC Symbol;Acc:HGNC:16830]	0.5765	844	GO:0006955; GO:0007155; GO:0019221; GO:0006952	GO:0005515; GO:0005125	GO:0016020; GO:0005615; GO:0005576; GO:0005829	3.171e-13	5.839e-10	chr16	3065297	3082192	16896	+	TRUE	4.839	490.8	543.1	622.3	16030	14780	17360	15.58	17.1	19.57	495.2	459.1	530.3	#5EB396
ENSG00000173391	ENST00000309539; ENST00000339968; ENST00000432556; ENST00000536989; ENST00000538745; ENST00000538873; ENST00000539518; ENST00000543414; ENST00000543993; ENST00000544577; ENST00000545927	OLR1	protein_coding	protein_coding	oxidized low density lipoprotein receptor 1 [Source:HGNC Symbol;Acc:HGNC:8133]	0.4439	874	GO:0007155; GO:0006954; GO:0002376; GO:0050900; GO:0043312; GO:0006508; GO:0008015	GO:0030246; GO:0005515; GO:0042802	GO:0016020; GO:0016021; GO:0043231; GO:0005654; GO:0005886; GO:0005576; GO:0045121; GO:0035579; GO:0070821; GO:0005887; GO:0043235	4.788e-13	7.838e-10	chr12	10158301	10172138	13838	-	TRUE	3.201	297.3	336.5	319.3	3009	3083	2919	9.121	10.24	9.706	89.88	92.56	86.22	#90D0A4
ENSG00000180616	ENST00000357585; ENST00000579323	SSTR2	protein_coding	protein_coding	somatostatin receptor 2 [Source:HGNC Symbol;Acc:HGNC:11331]	0.5407	4108	GO:0007186; GO:0007165; GO:0008285; GO:0007218; GO:0007187; GO:0071385; GO:0038170; GO:0071392; GO:0006937; GO:0007193; GO:0007283; GO:0021549; GO:0030432; GO:0030900; GO:0042594	GO:0004930; GO:0005515; GO:0030165; GO:0042277; GO:0004994; GO:0042923	GO:0005737; GO:0016020; GO:0016021; GO:0005829; GO:0005886; GO:0005887	9.976e-13	1.47e-09	chr17	73165010	73176633	11624	+	TRUE	3.613	104.9	94.36	89.39	1288	1284	1299	0.6845	0.6111	0.5782	8.183	8.204	8.163	#90D0A4
ENSG00000168394	ENST00000354258; ENST00000486332; ENST00000487296; ENST00000643049; ENST00000643923; ENST00000645078	TAP1	protein_coding	protein_coding	transporter 1, ATP binding cassette subfamily B member [Source:HGNC Symbol;Acc:HGNC:43]	0.5462	2002	GO:0015031; GO:0055085; GO:0002376; GO:0015833; GO:0002250; GO:0002479; GO:0006952; GO:0016032; GO:0002474; GO:1990668; GO:0019885; GO:0046967	GO:0000166; GO:0005524; GO:0042803; GO:0005515; GO:0016887; GO:0042626; GO:0042287; GO:1904680; GO:0042605; GO:0015433; GO:0046979; GO:0042288; GO:0015440; GO:0046978; GO:0043531; GO:0023029	GO:0016020; GO:0016021; GO:0005783; GO:0005789; GO:0005815; GO:0030176; GO:0042825; GO:0030670; GO:0033116; GO:0042824	1.261e-12	1.688e-09	chr6	32845209	32853978	8770	-	TRUE	2.155	1562	1652	1636	7208	7107	7391	20.92	21.96	21.71	93.98	93.17	95.31	#257173
ENSG00000100906	ENST00000216797; ENST00000553342; ENST00000554001; ENST00000555371; ENST00000555629; ENST00000556664; ENST00000557100; ENST00000557140; ENST00000557389; ENST00000557459	NFKBIA	protein_coding	protein_coding	NFKB inhibitor alpha [Source:HGNC Symbol;Acc:HGNC:7797]	0.5762	937	GO:0045944; GO:0016579; GO:0070498; GO:0016032; GO:0042994; GO:0006915; GO:0043066; GO:0007249; GO:0032270; GO:0010745; GO:0010875; GO:0010888; GO:0043392; GO:1901222; GO:0006606; GO:0007253; GO:0010468; GO:0031663; GO:0032088; GO:0032495; GO:0032496; GO:0033209; GO:0034142; GO:0035994; GO:0042127; GO:0043330; GO:0045638; GO:0045746; GO:0045893; GO:0050729; GO:0070417; GO:0070427; GO:0070431; GO:…	GO:0005515; GO:0042802; GO:0031625; GO:0008134; GO:0019899; GO:0051059; GO:0008139	GO:0005634; GO:0005737; GO:0005829; GO:0005886; GO:0005654; GO:0033256	1.519e-12	1.864e-09	chr14	35401511	35404749	3239	-	TRUE	3.093	965.3	1085	1182	9201	9234	9365	27.6	30.78	33.48	256.1	258.4	257.8	#90D0A4
ENSG00000147168	ENST00000276110; ENST00000374188; ENST00000374202; ENST00000456850; ENST00000464642; ENST00000473378; ENST00000482750; ENST00000487883; ENST00000512747	IL2RG	protein_coding	protein_coding	interleukin 2 receptor subunit gamma [Source:HGNC Symbol;Acc:HGNC:6010]	0.5118	1123	GO:0000165; GO:0016032; GO:0006955; GO:0007165; GO:0050766; GO:0019221; GO:0038111; GO:0038110; GO:0035723; GO:0038113; GO:0038114; GO:0035771	GO:0005515; GO:0004896; GO:0019955; GO:0004911; GO:0019976; GO:0042010; GO:0004913; GO:0004917	GO:0016020; GO:0016021; GO:0005886; GO:0009986; GO:0009897; GO:0043235; GO:0005829; GO:0005887; GO:0005768	1.682e-12	1.906e-09	chrX	71107404	71112108	4705	-	TRUE	4.189	38.92	45.08	35.99	867	907.8	935.4	0.9293	1.068	0.8515	20.15	21.22	21.51	#90D0A4
ENSG00000115009	ENST00000358813; ENST00000409189; ENST00000473642; ENST00000489160; ENST00000646475	CCL20	protein_coding	protein_coding	C-C motif chemokine ligand 20 [Source:HGNC Symbol;Acc:HGNC:10619]	0.379	684	GO:0007186; GO:0006955; GO:0006954; GO:0006935; GO:0042742; GO:0002548; GO:0030593; GO:0043547; GO:0048247; GO:0070098; GO:0070374; GO:0071346; GO:0071347; GO:0071356; GO:0072678; GO:0007165; GO:0007267; GO:0019221; GO:0060326; GO:2000406; GO:0035584; GO:0072679	GO:0005515; GO:0005125; GO:0008009; GO:0048020; GO:0031731	GO:0005576; GO:0005615	2.227e-12	2.344e-09	chr2	227805739	227817564	11826	+	TRUE	6.178	3.243	10.48	11.61	1312	1285	1358	0.127	0.4074	0.4506	50.01	49.26	51.21	#5EB396
ENSG00000111331	ENST00000228928; ENST00000546638; ENST00000546800; ENST00000546973; ENST00000548514; ENST00000549918; ENST00000551007	OAS3	protein_coding	protein_coding	2'-5'-oligoadenylate synthetase 3 [Source:HGNC Symbol;Acc:HGNC:8088]	0.5601	1684	GO:0006955; GO:0051607; GO:0002376; GO:0045087; GO:0009615; GO:0045071; GO:0006139; GO:0060333; GO:0060337; GO:0060700	GO:0003723; GO:0003725; GO:0046872; GO:0000166; GO:0005524; GO:0016740; GO:0005515; GO:0016779; GO:0001730	GO:0005634; GO:0005737; GO:0005829; GO:0005654; GO:0005886; GO:0005615; GO:0043231	2.772e-12	2.722e-09	chr12	112938444	112973251	34808	+	TRUE	1.738	2638	2605	2634	8728	8760	8860	42	41.16	41.56	135.3	136.5	135.8	#257173
ENSG00000176907	ENST00000315792	TCIM	protein_coding	protein_coding	transcriptional and immune response regulator [Source:HGNC Symbol;Acc:HGNC:1357]	0.3614	1829	GO:0006915; GO:1901224; GO:0045746; GO:0034605; GO:0043620; GO:0043066; GO:0002264; GO:0010739; GO:1900020; GO:1902806; GO:1903706	GO:0005112; GO:0005515	GO:0005634; GO:0005737; GO:0016607; GO:0005829; GO:0005654; GO:0005886; GO:0005730	3.041e-12	2.784e-09	chr8	40153482	40155310	1829	+	TRUE	3.932	83.24	78.63	61.53	1300	1295	1252	1.22	1.144	0.8939	18.55	18.58	17.67	#90D0A4
ENSG00000169429	ENST00000307407; ENST00000401931; ENST00000483500	CXCL8	protein_coding	protein_coding	C-X-C motif chemokine ligand 8 [Source:HGNC Symbol;Acc:HGNC:6025]	0.3691	980	GO:0071222; GO:0007165; GO:0006955; GO:0006935; GO:0006954; GO:0006952; GO:0030593; GO:0042119; GO:0070098; GO:0007050; GO:0071347; GO:0071356; GO:0030155; GO:0007186; GO:0001525; GO:0019221; GO:0034976; GO:0035556; GO:0090023; GO:0008285; GO:0030595; GO:0061844; GO:0044344; GO:0019722; GO:0045744; GO:0050930; GO:0031623; GO:0048566; GO:0045766; GO:0036499; GO:0002237; GO:0045091; GO:2000535	GO:0005515; GO:0005125; GO:0008009; GO:0005153	GO:0005576; GO:0005615	3.391e-12	2.784e-09	chr4	73740541	73743716	3176	+	TRUE	5.169	28.11	15.73	30.18	1230	1241	1217	0.7688	0.4268	0.8181	32.74	33.23	32.06	#5EB396
ENSG00000136167	ENST00000323076; ENST00000398576; ENST00000416500; ENST00000442275; ENST00000460190; ENST00000469227; ENST00000494531	LCP1	protein_coding	protein_coding	lymphocyte cytosolic protein 1 [Source:HGNC Symbol;Acc:HGNC:6528]	0.4618	1599	GO:0051017; GO:0022617; GO:0016477; GO:0035722; GO:0002286; GO:0010737; GO:0033157; GO:0051639; GO:0071803; GO:0031100	GO:0046872; GO:0005509; GO:0003779; GO:0051015; GO:0051020; GO:0005178; GO:0005515; GO:0042802	GO:0005737; GO:0016020; GO:0005829; GO:0005886; GO:0005615; GO:0015629; GO:0005856; GO:0042995; GO:0030054; GO:0005925; GO:0030175; GO:0070062; GO:0002102; GO:0001725; GO:0032587; GO:0005884; GO:0001726; GO:0048471; GO:0032432; GO:0001891	3.403e-12	2.784e-09	chr13	46125920	46211871	85952	-	TRUE	3.936	65.94	50.32	60.37	1011	1025	1090	1.106	0.8373	1.003	16.51	16.82	17.59	#90D0A4
ENSG00000109320	ENST00000226574; ENST00000394820; ENST00000502367; ENST00000504044; ENST00000505458; ENST00000507079; ENST00000508584; ENST00000509165; ENST00000510638; ENST00000511926; ENST00000513803; ENST00000600343; ENST00000652569; ENST00000652619	NFKB1	protein_coding	protein_coding	nuclear factor kappa B subunit 1 [Source:HGNC Symbol;Acc:HGNC:7794]	0.491	2024	GO:0010629; GO:0010744; GO:0043066; GO:0006355; GO:0007165; GO:0006357; GO:0006915; GO:0006954; GO:0045893; GO:0038095; GO:0050852; GO:0000122; GO:0045944; GO:0006366; GO:0002223; GO:0070498; GO:0043312; GO:0071260; GO:0007249; GO:0090263; GO:0032481; GO:0051092; GO:0051403; GO:0010884; GO:0010956; GO:0010957; GO:0034097; GO:2000630; GO:1900127; GO:0032375; GO:0071222; GO:0032269; GO:0031293; GO:…	GO:0044212; GO:0003677; GO:0003700; GO:0005515; GO:0042802; GO:0000981; GO:0000977; GO:0001228; GO:0003682; GO:0046982; GO:0000976; GO:0008134; GO:0000980; GO:0001227; GO:0042803; GO:0042805; GO:0043565	GO:0005634; GO:0005737; GO:0005829; GO:0005654; GO:0005739; GO:0005576; GO:0000790; GO:0034774; GO:0035580; GO:0033256	3.591e-12	2.784e-09	chr4	102501331	102617302	115972	+	TRUE	1.952	1599	1523	1589	6117	6243	5960	21.18	20.02	20.86	78.88	80.95	76.02	#257173
ENSG00000231925	ENST00000426633; ENST00000434618; ENST00000437116; ENST00000456592; ENST00000467025; ENST00000475304; ENST00000476333; ENST00000480730; ENST00000489157	TAPBP	protein_coding	protein_coding	TAP binding protein [Source:HGNC Symbol;Acc:HGNC:11566]	0.6213	1596	GO:0019885; GO:0002397; GO:0065003; GO:0015833; GO:0006890; GO:0002479; GO:0010468; GO:0006955; GO:0002398; GO:0002474; GO:0050823; GO:0061635; GO:1990668	GO:0062061; GO:0005515; GO:0042605; GO:0051082; GO:0015433; GO:0042288; GO:0046978; GO:0046979	GO:0016020; GO:0016021; GO:0042824; GO:0005783; GO:0005789; GO:0000139; GO:0030670; GO:0033116; GO:0071556	4.71e-12	3.469e-09	chr6	33299694	33314387	14694	-	TRUE	2.756	1492	1731	1702	11410	10380	11650	25.06	28.85	28.33	186.6	170.6	188.5	#90D0A4
ENSG00000056558	ENST00000373887; ENST00000540010; ENST00000546084	TRAF1	protein_coding	protein_coding	TNF receptor associated factor 1 [Source:HGNC Symbol;Acc:HGNC:12031]	0.5554	4123	GO:0007165; GO:0042981; GO:0006915; GO:0051092; GO:0065003; GO:0010803; GO:2001236	GO:0008270; GO:0005164; GO:0005515; GO:0042802; GO:0031625; GO:0031996	GO:0005829; GO:0005737; GO:0009898; GO:0032991; GO:0035631	5.189e-12	3.542e-09	chr9	120902393	120929173	26781	-	TRUE	3.44	76.75	63.95	65.01	843.2	845.9	838.4	0.4992	0.4127	0.419	5.339	5.385	5.25	#90D0A4
ENSG00000125845	ENST00000378827	BMP2	protein_coding	protein_coding	bone morphogenetic protein 2 [Source:HGNC Symbol;Acc:HGNC:1069]	0.5207	3545	GO:0010628; GO:0010629; GO:0008285; GO:2000726; GO:0010718; GO:0070374; GO:0045944; GO:0043569; GO:0030509; GO:0045669; GO:0045893; GO:0055114; GO:0007275; GO:0006954; GO:0007219; GO:0030154; GO:0030177; GO:0051216; GO:0000122; GO:0001934; GO:0007507; GO:0042981; GO:0030335; GO:0001666; GO:0030282; GO:0060395; GO:0001649; GO:0001658; GO:0001701; GO:0003181; GO:0003203; GO:0006029; GO:0009617; GO:…	GO:0008083; GO:0005515; GO:0005125; GO:0004745; GO:0005102; GO:0005160; GO:0046982; GO:0046332; GO:0019211; GO:0039706; GO:0070700	GO:0005615; GO:0043231; GO:0005576; GO:0009986; GO:0070724	5.289e-12	3.542e-09	chr20	6767686	6780246	12561	+	TRUE	2.093	1848	2038	2035	8505	8209	8652	13.98	15.3	15.25	62.62	60.78	63.01	#257173
ENSG00000125347	ENST00000245414; ENST00000405885; ENST00000437654; ENST00000439555; ENST00000458069; ENST00000459982; ENST00000463784; ENST00000472045; ENST00000476613; ENST00000493208; ENST00000613424	IRF1	protein_coding	protein_coding	interferon regulatory factor 1 [Source:HGNC Symbol;Acc:HGNC:6116]	0.5651	1557	GO:0006355; GO:0006915; GO:0008285; GO:0045893; GO:0002376; GO:0045087; GO:0051607; GO:0050776; GO:0007050; GO:0045944; GO:0071260; GO:0051726; GO:0045892; GO:0006366; GO:0032728; GO:0060333; GO:0060337; GO:0007596; GO:0032481; GO:0035458; GO:0045088; GO:0002819; GO:0010468; GO:0034124; GO:0043374; GO:0045084; GO:0045590; GO:2000564	GO:0003677; GO:0003700; GO:0005515; GO:0044212; GO:0000981; GO:0000978; GO:0001228; GO:0043565	GO:0005634; GO:0005737; GO:0000790; GO:0005654; GO:0005829	6.115e-12	3.658e-09	chr5	132481609	132490777	9169	-	TRUE	2.438	459.4	476	427.2	2516	2597	2409	7.913	8.133	7.291	42.17	43.77	39.95	#90D0A4
ENSG00000163082	ENST00000321276	SGPP2	protein_coding	protein_coding	sphingosine-1-phosphate phosphatase 2 [Source:HGNC Symbol;Acc:HGNC:19953]	0.4784	4983	GO:0016311; GO:0030148; GO:0061469; GO:0006670	GO:0016787; GO:0042392	GO:0016020; GO:0016021; GO:0005783; GO:0005789	6.155e-12	3.658e-09	chr2	222424543	222562621	138079	+	TRUE	2.805	244.3	227.5	260	1799	1670	1818	1.315	1.215	1.387	9.425	8.795	9.421	#90D0A4
ENSG00000090339	ENST00000264832; ENST00000423829; ENST00000585443; ENST00000588645; ENST00000592686	ICAM1	protein_coding	protein_coding	intercellular adhesion molecule 1 [Source:HGNC Symbol;Acc:HGNC:5344]	0.5809	1195	GO:2000352; GO:1904646; GO:0070374; GO:0007155; GO:0098609; GO:0046718; GO:0050776; GO:0001541; GO:0001666; GO:0001975; GO:0002438; GO:0002457; GO:0007159; GO:0007569; GO:0007605; GO:0008360; GO:0010212; GO:0010477; GO:0014070; GO:0030838; GO:0031669; GO:0032496; GO:0032868; GO:0033627; GO:0034698; GO:0042493; GO:0043200; GO:0043547; GO:0045429; GO:0045471; GO:0045907; GO:0046688; GO:0050731; GO:…	GO:0005515; GO:0005178; GO:0044877; GO:0038023; GO:0004888; GO:0001618	GO:0005615; GO:0016020; GO:0016021; GO:0009986; GO:0005925; GO:0005886; GO:0005887; GO:0001772; GO:0009897; GO:0045121; GO:0070062; GO:0062023	6.208e-12	3.658e-09	chr19	10271093	10286615	15523	+	TRUE	4.569	69.18	78.63	110.3	2230	2179	2365	1.552	1.751	2.452	48.7	47.85	51.09	#5EB396
ENSG00000026508	ENST00000263398; ENST00000278385; ENST00000278386; ENST00000279452; ENST00000352818; ENST00000415148; ENST00000425428; ENST00000428726; ENST00000433892; ENST00000434472; ENST00000442151; ENST00000524922; ENST00000525209; ENST00000525211; ENST00000525241; ENST00000525293; ENST00000525348; ENST00000525469; ENST00000525685; ENST00000525688; ENST00000526000; ENST00000526025; ENST00000526553; ENST0000…	CD44	protein_coding	protein_coding	CD44 molecule (Indian blood group) [Source:HGNC Symbol;Acc:HGNC:1681]	0.4756	1082	GO:0070374; GO:0043066; GO:0007155; GO:0051216; GO:0050900; GO:0006954; GO:0016477; GO:0043312; GO:0033138; GO:0050731; GO:0042110; GO:0030198; GO:0043154; GO:0060333; GO:0044319; GO:0022617; GO:0007160; GO:0044344; GO:0098609; GO:0043518; GO:1902166; GO:0030214; GO:0034116; GO:0070487; GO:2000392; GO:1900625; GO:0033674	GO:0005515; GO:0005540; GO:0004888; GO:0004896; GO:0005518	GO:0016020; GO:0016021; GO:0005794; GO:0005829; GO:0005886; GO:0042995; GO:0009986; GO:0005925; GO:0005887; GO:0070062; GO:0005902; GO:0016324; GO:0030667; GO:0016323; GO:0035692; GO:0031258	6.637e-12	3.761e-09	chr11	35138870	35232402	93533	+	TRUE	1.673	3700	3673	3629	11720	12120	11310	91.71	90.3	89.12	282.7	293.9	270	#257173
ENSG00000232810	ENST00000449264	TNF	protein_coding	protein_coding	tumor necrosis factor [Source:HGNC Symbol;Acc:HGNC:11892]	0.5429	1678	GO:0010629; GO:0010628; GO:0043525; GO:0045599; GO:0051091; GO:0070374; GO:0001774; GO:0045944; GO:0001934; GO:0050729; GO:0051897; GO:0060252; GO:0150078; GO:0051966; GO:1900222; GO:1902004; GO:1904996; GO:1904999; GO:2000778; GO:0045893; GO:0045598; GO:0006955; GO:0006954; GO:0000122; GO:0033209; GO:0043065; GO:0051092; GO:0033138; GO:1901224; GO:0031334; GO:0000187; GO:0007249; GO:0032715; GO:…	GO:0005515; GO:0005125; GO:0005164; GO:0042802; GO:0044212; GO:0002020	GO:0005615; GO:0016020; GO:0016021; GO:0005886; GO:0005576; GO:0009986; GO:0009897; GO:0005887; GO:0045121; GO:0001891; GO:0055037	6.933e-12	3.783e-09	chr6	31575565	31578336	2772	+	TRUE	5.425	2.162	6.291	5.805	590.6	607.8	666.2	0.03455	0.09973	0.09191	9.188	9.506	10.25	#5EB396
ENSG00000110848	ENST00000228434; ENST00000416624; ENST00000536709; ENST00000543147	CD69	protein_coding	protein_coding	CD69 molecule [Source:HGNC Symbol;Acc:HGNC:1694]	0.3757	1066	GO:0035690	GO:0030246; GO:0005515; GO:0004888; GO:0042803; GO:0005509	GO:0016020; GO:0016021; GO:0005887; GO:0032991; GO:0009897; GO:0009986	9.648e-12	5.076e-09	chr12	9752486	9760901	8416	-	TRUE	5.09	8.648	18.87	18.57	841.5	885	826.7	0.2175	0.471	0.463	20.61	21.79	20.02	#5EB396
ENSG00000139112	ENST00000266458; ENST00000421801; ENST00000535576; ENST00000537201; ENST00000539170; ENST00000539289; ENST00000539408; ENST00000540424; ENST00000541453; ENST00000541960; ENST00000542722; ENST00000543602; ENST00000544284; ENST00000545047; ENST00000545290; ENST00000545859; ENST00000545887; ENST00000546017; ENST00000629504	GABARAPL1	protein_coding	protein_coding	GABA type A receptor associated protein like 1 [Source:HGNC Symbol;Acc:HGNC:4068]	0.5257	1094	GO:0006914; GO:0000045; GO:0000422; GO:0006995; GO:0016236; GO:0097352	GO:0005515; GO:0031625; GO:0008017; GO:0050811; GO:0030957; GO:0048487	GO:0005737; GO:0016020; GO:0005783; GO:0005794; GO:0005856; GO:0031410; GO:0005874; GO:0030659; GO:0005776; GO:0005829; GO:0000421; GO:0005739; GO:0005622; GO:0032590; GO:0032839; GO:0044297	1.144e-11	5.812e-09	chr12	10212458	10223128	10671	+	TRUE	1.466	4685	4624	4572	12920	12490	12990	114.8	112.4	111	308.2	299.6	306.6	#3D9287
ENSG00000169245	ENST00000306602	CXCL10	protein_coding	protein_coding	C-X-C motif chemokine ligand 10 [Source:HGNC Symbol;Acc:HGNC:10637]	0.3745	1175	GO:0007165; GO:0045859; GO:0006955; GO:0007186; GO:0006935; GO:0006954; GO:0002690; GO:0006952; GO:0008284; GO:0009409; GO:0009615; GO:0009617; GO:0010332; GO:0010996; GO:0016525; GO:0030335; GO:0032496; GO:0033280; GO:0034605; GO:0045662; GO:0051607; GO:0060326; GO:1901740; GO:0071222; GO:0050918; GO:0030593; GO:0070098; GO:0045944; GO:0042127; GO:0042981; GO:0007267; GO:0007166; GO:0010818; GO:…	GO:0005515; GO:0005125; GO:0008009; GO:0008201; GO:0005102; GO:0048248; GO:0042056; GO:0008603	GO:0005576; GO:0005615; GO:0009897	1.211e-11	5.949e-09	chr4	76021118	76023497	2380	-	TRUE	5.619	15.13	8.387	5.805	883.7	1065	940.9	0.3454	0.1899	0.1313	19.63	23.79	20.67	#5EB396
ENSG00000185101	ENST00000332826; ENST00000524802; ENST00000525804; ENST00000525857; ENST00000526142; ENST00000528927; ENST00000532094; ENST00000534161	ANO9	protein_coding	protein_coding	anoctamin 9 [Source:HGNC Symbol;Acc:HGNC:20679]	0.631	2177	GO:0006869; GO:0006821; GO:0061588; GO:0034220; GO:0061589; GO:0061590; GO:0061591; GO:1902939	GO:0005515; GO:0005229; GO:0017128	GO:0016020; GO:0016021; GO:0005886	1.444e-11	6.862e-09	chr11	417933	442011	24079	-	TRUE	4.874	23.78	14.68	31.35	997.3	932.6	942.7	0.2929	0.1794	0.3826	11.96	11.24	11.18	#5EB396
ENSG00000104856	ENST00000221452; ENST00000505236; ENST00000509229; ENST00000509480; ENST00000510184; ENST00000589972; ENST00000625761	RELB	protein_coding	protein_coding	RELB proto-oncogene, NF-kB subunit [Source:HGNC Symbol;Acc:HGNC:9956]	0.6438	1382	GO:0006355; GO:0006357; GO:0048511; GO:0032922; GO:0006954; GO:0045944; GO:0000122; GO:0002223; GO:0038061; GO:0007249; GO:0034097; GO:0010628; GO:0019882; GO:0030098; GO:0032688; GO:0042088; GO:0043011; GO:0045063; GO:0045892; GO:0071470	GO:0003677; GO:0003700; GO:0005515; GO:0000981; GO:0000977; GO:0019901; GO:0003682; GO:0003714; GO:0000980; GO:0042802	GO:0005634; GO:0005737; GO:0005829; GO:0005654; GO:0005856; GO:0005813; GO:0005815; GO:0000790; GO:0032991; GO:0017053	1.85e-11	8.517e-09	chr19	45001449	45038198	36750	+	TRUE	4.043	82.16	101.7	103.3	1808	1492	1890	1.594	1.958	1.986	34.15	28.33	35.31	#90D0A4
ENSG00000108691	ENST00000225831; ENST00000580907; ENST00000582017; ENST00000624362	CCL2	protein_coding	protein_coding	C-C motif chemokine ligand 2 [Source:HGNC Symbol;Acc:HGNC:10618]	0.4615	866	GO:1905563; GO:2000353; GO:2000134; GO:0071356; GO:0050870; GO:0071222; GO:0007186; GO:0006955; GO:0006954; GO:0006935; GO:0002548; GO:0030593; GO:0043547; GO:0048245; GO:0048247; GO:0070098; GO:0070374; GO:0071346; GO:0071347; GO:0007010; GO:0008360; GO:0006468; GO:0043524; GO:0007165; GO:0007155; GO:0051770; GO:0007166; GO:0000165; GO:0019221; GO:0034351; GO:0019079; GO:0007259; GO:0009887; GO:…	GO:0005515; GO:0005125; GO:0008009; GO:0048020; GO:0005102; GO:0004672; GO:0031727	GO:0005623; GO:0005576; GO:0005615	2.596e-11	1.159e-08	chr17	34255218	34257203	1986	+	TRUE	3.411	76.75	87.02	108	1022	1072	1076	2.376	2.673	3.312	30.8	32.47	32.07	#90D0A4
ENSG00000137331	ENST00000259874; ENST00000376377	IER3	protein_coding	protein_coding	immediate early response 3 [Source:HGNC Symbol;Acc:HGNC:5392]	0.5832	1294	GO:0043066; GO:0009653; GO:0006915; GO:0014066; GO:2001020	GO:0005515	GO:0016020; GO:0016021; GO:0005634; GO:0005829	3.508e-11	1.52e-08	chr6	30743199	30744548	1350	-	TRUE	2.649	865.9	1033	935.7	6274	5381	6282	17.94	21.23	19.21	126.6	109.1	125.3	#90D0A4
ENSG00000168398	ENST00000539359; ENST00000542454; ENST00000554311	BDKRB2	protein_coding	protein_coding	bradykinin receptor B2 [Source:HGNC Symbol;Acc:HGNC:1030]	0.5427	4162	GO:0007186; GO:0007165; GO:0042310; GO:0006939; GO:0007166; GO:0007169; GO:0006954; GO:0007204; GO:0008015; GO:0019229; GO:0050482; GO:0043114; GO:0009651; GO:0033137; GO:0042311; GO:1902219; GO:1902239	GO:0004930; GO:0005515; GO:0004947; GO:0046982; GO:0004435; GO:0002020; GO:0031702	GO:0016020; GO:0016021; GO:0005886; GO:0005887; GO:0005768	4.154e-11	1.735e-08	chr14	96204679	96244166	39488	+	TRUE	2.618	168.6	170.9	145.1	1004	1035	1094	1.087	1.092	0.9264	6.299	6.523	6.787	#90D0A4
ENSG00000134954	ENST00000319397; ENST00000392668; ENST00000525404; ENST00000526145; ENST00000527676; ENST00000530924; ENST00000531611; ENST00000535549; ENST00000608978	ETS1	protein_coding	protein_coding	ETS proto-oncogene 1, transcription factor [Source:HGNC Symbol;Acc:HGNC:3488]	0.4522	2199	GO:0043536; GO:0010628; GO:0045766; GO:0050729; GO:0045944; GO:1904996; GO:0045893; GO:0006355; GO:0002376; GO:0030154; GO:0006357; GO:0006955; GO:0008285; GO:0010595; GO:0061614; GO:0045765; GO:0045648; GO:0048870; GO:0030578; GO:0051272; GO:0001666; GO:0007565; GO:0008284; GO:0009611; GO:0009612; GO:0010715; GO:0021854; GO:0021983; GO:0030335; GO:0032355; GO:0034616; GO:0044849; GO:0050728; GO:…	GO:0003677; GO:0003700; GO:0043565; GO:0005515; GO:0042802; GO:0000981; GO:0000978; GO:0001228; GO:0008134; GO:0035035; GO:1990837	GO:0005634; GO:0005737; GO:0005654; GO:0000790; GO:0005667	4.24e-11	1.735e-08	chr11	128458761	128587558	128798	-	TRUE	1.814	1020	1008	972.9	3520	3750	3359	12.44	12.19	11.76	41.78	44.76	39.44	#257173
ENSG00000164307	ENST00000296754; ENST00000443439; ENST00000503311; ENST00000503921; ENST00000507154; ENST00000507859; ENST00000508227; ENST00000512852; ENST00000514604	ERAP1	protein_coding	protein_coding	endoplasmic reticulum aminopeptidase 1 [Source:HGNC Symbol;Acc:HGNC:18173]	0.4557	1638	GO:0006508; GO:0008217; GO:0002376; GO:0019885; GO:0002250; GO:0045444; GO:0006509; GO:0002474; GO:0001525; GO:0045088; GO:0009617; GO:0043171; GO:0045766	GO:0008270; GO:0046872; GO:0016787; GO:0008233; GO:0008237; GO:0004177; GO:0070006; GO:0005515; GO:0005138; GO:0042277; GO:0008235; GO:0005151	GO:0016020; GO:0016021; GO:0005783; GO:0005789; GO:0005615; GO:0005829; GO:0005576; GO:0005737; GO:0070062; GO:0005788	4.498e-11	1.791e-08	chr5	96760810	96808100	47291	-	TRUE	1.547	1543	1519	1566	4555	4669	4354	25.25	24.67	25.4	72.59	74.8	68.63	#3D9287
ENSG00000285171	ENST00000642473; ENST00000644022; ENST00000644708; ENST00000644911; ENST00000645266; ENST00000645518; ENST00000646106; ENST00000646505; ENST00000647492	AL590764.2	protein_coding	protein_coding	novel protein, IL2RG-CXorf65 readthrough	0.491	1792	GO:0019221	GO:0004896	GO:0016020; GO:0016021	4.971e-11	1.927e-08	chrX	71103987	71111575	7589	-	TRUE	3.929	30.27	39.84	23.22	596.8	635.4	623.6	0.4529	0.5915	0.3443	8.693	9.305	8.985	#90D0A4
ENSG00000100739	ENST00000216629; ENST00000553356; ENST00000557122; ENST00000611804	BDKRB1	protein_coding	protein_coding	bradykinin receptor B1 [Source:HGNC Symbol;Acc:HGNC:1029]	0.5395	1117	GO:0007186; GO:0007165; GO:0006954; GO:0009612; GO:0007204; GO:0001933; GO:0002687; GO:0007205; GO:0016477; GO:0019233; GO:0030308; GO:0032496; GO:0045776; GO:0051281	GO:0004930; GO:0005515; GO:0004947; GO:0042277	GO:0016020; GO:0016021; GO:0005886; GO:0005887; GO:0005783; GO:0043005	5.283e-11	1.996e-08	chr14	96256210	96268967	12758	+	TRUE	4.85	12.97	4.194	8.127	549.3	498.2	510.3	0.3114	0.09988	0.1933	12.84	11.71	11.8	#5EB396
ENSG00000171236	ENST00000306390; ENST00000586883	LRG1	protein_coding	protein_coding	leucine rich alpha-2-glycoprotein 1 [Source:HGNC Symbol;Acc:HGNC:29480]	0.5841	1588	GO:0008150; GO:0043312; GO:0001938; GO:0009617; GO:0030511; GO:0045766; GO:0050873	GO:0005515; GO:0003674; GO:0005160	GO:0016020; GO:0043231; GO:0005615; GO:0005576; GO:0070062; GO:1904813; GO:0035580; GO:1904724	5.595e-11	2.061e-08	chr19	4536402	4540036	3635	-	TRUE	3.421	16.21	17.82	16.25	274.6	279.1	275.6	0.2738	0.2986	0.2719	4.514	4.613	4.48	#90D0A4
ENSG00000189068	ENST00000338372; ENST00000366170; ENST00000376626; ENST00000419106; ENST00000425006; ENST00000447872; ENST00000645936	VSTM1	protein_coding	protein_coding	V-set and transmembrane domain containing 1 [Source:HGNC Symbol;Acc:HGNC:29455]	0.5318	794	GO:0007165; GO:0002376	GO:0005125	GO:0016020; GO:0016021; GO:0005615; GO:0005576	8.448e-11	3.036e-08	chr19	54040825	54063953	23129	-	TRUE	4.481	3.243	3.145	8.127	321.3	311.5	322.7	0.1094	0.1053	0.2717	10.55	10.29	10.48	#5EB396
ENSG00000105825	ENST00000222543; ENST00000451238; ENST00000461482; ENST00000647793; ENST00000649913; ENST00000650573	TFPI2	protein_coding	protein_coding	tissue factor pathway inhibitor 2 [Source:HGNC Symbol;Acc:HGNC:11761]	0.4804	973	GO:0010951; GO:0010466; GO:0007596; GO:0007599; GO:0071498	GO:0004867; GO:0030414; GO:0005201	GO:0005576; GO:0005615; GO:0031012	8.992e-11	3.154e-08	chr7	93885396	93890753	5358	-	TRUE	2.003	352.4	361.7	332	1410	1508	1369	9.71	9.888	9.065	37.82	40.67	36.31	#257173
ENSG00000265972	ENST00000425134; ENST00000486597; ENST00000488537; ENST00000582401	TXNIP	protein_coding	protein_coding	thioredoxin interacting protein [Source:HGNC Symbol;Acc:HGNC:16952]	0.4584	1537	GO:0007049; GO:0043086; GO:0030216; GO:0051782; GO:0071228; GO:0000122; GO:0006606; GO:0006979; GO:0009612; GO:0009749; GO:0032355; GO:0032570; GO:0042127; GO:0042493; GO:0042542; GO:0043065; GO:0048008; GO:0051592	GO:0005515; GO:0031625; GO:0004857	GO:0005737; GO:0005829; GO:0005634; GO:0005758	1.013e-10	3.472e-08	chr1	145992435	145996579	4145	-	TRUE	-1.938	2721	2410	2602	651.4	708.7	636.3	47.47	41.72	44.98	11.06	12.1	10.69	#C7E5BE
ENSG00000163545	ENST00000367157; ENST00000664933	NUAK2	protein_coding	protein_coding	NUAK family kinase 2 [Source:HGNC Symbol;Acc:HGNC:29558]	0.5915	2705	GO:0006468; GO:0016310; GO:0043066; GO:0006915; GO:0035556; GO:0030036; GO:0042149	GO:0046872; GO:0000166; GO:0004672; GO:0004674; GO:0005524; GO:0016301; GO:0016740; GO:0000287; GO:0005515	GO:0005634; GO:0005737; GO:0016607	1.266e-10	4.24e-08	chr1	205302063	205321760	19698	-	TRUE	2.048	290.8	305.1	315.8	1226	1259	1376	2.883	3.001	3.102	11.83	12.22	13.13	#257173
ENSG00000100911	ENST00000216802; ENST00000471700; ENST00000558273; ENST00000558931; ENST00000559005; ENST00000559042; ENST00000559056; ENST00000559359; ENST00000559453; ENST00000559493; ENST00000559613; ENST00000560370; ENST00000560410; ENST00000560592; ENST00000560788; ENST00000561103; ENST00000615264; ENST00000630027	PSME2	protein_coding	protein_coding	proteasome activator subunit 2 [Source:HGNC Symbol;Acc:HGNC:9569]	0.514	836	GO:0038095; GO:0050852; GO:0000165; GO:0000209; GO:0002223; GO:0002479; GO:0006521; GO:0010972; GO:0016579; GO:0031145; GO:0031146; GO:0033209; GO:0038061; GO:0043161; GO:0043488; GO:0043687; GO:0055085; GO:0060071; GO:0061418; GO:0070498; GO:0090090; GO:0090263; GO:1901990; GO:1902036; GO:0035722; GO:0010950; GO:0061136; GO:2000045	GO:0005515; GO:0042802; GO:0061133	GO:0016020; GO:0000502; GO:0008537; GO:0005737; GO:0005654; GO:0005829; GO:0070062	1.452e-10	4.754e-08	chr14	24143362	24147570	4209	-	TRUE	1.367	1932	1794	1835	4754	4742	4894	61.95	57.07	58.32	148.4	148.8	151.1	#3D9287
ENSG00000166923	ENST00000560677; ENST00000560830; ENST00000651154; ENST00000652365	GREM1	protein_coding	protein_coding	gremlin 1, DAN family BMP antagonist [Source:HGNC Symbol;Acc:HGNC:2001]	0.4807	5487	GO:0008284; GO:2000727; GO:0030514; GO:0045944; GO:0090090; GO:0033689; GO:0060394; GO:0007171; GO:0010717; GO:0051973; GO:0002042; GO:0030199; GO:0003257; GO:0000902; GO:0002092; GO:0007165; GO:0030502; GO:0032331; GO:0043066; GO:0045668; GO:0046851; GO:0048263; GO:0060173; GO:0090027; GO:0090291; GO:1900086; GO:1900155; GO:1900158; GO:2000273; GO:0001525; GO:0002689; GO:0003337; GO:0006915; GO:…	GO:0042803; GO:0005515; GO:0005125; GO:0048018; GO:0036122; GO:0016015; GO:0030297; GO:0043184	GO:0005615; GO:0005576; GO:0062023; GO:0009986	1.579e-10	5.058e-08	chr15	32718004	32745106	27103	+	TRUE	1.868	395.6	361.7	346	1358	1385	1364	1.934	1.754	1.675	6.461	6.625	6.419	#257173
ENSG00000026103	ENST00000313771; ENST00000352159; ENST00000355279; ENST00000355740; ENST00000357339; ENST00000371857; ENST00000460510; ENST00000466081; ENST00000477270; ENST00000479522; ENST00000484444; ENST00000487314; ENST00000488877; ENST00000492756; ENST00000494410; ENST00000494799; ENST00000612663; ENST00000640140; ENST00000640250; ENST00000640681; ENST00000652046	FAS	protein_coding	protein_coding	Fas cell surface death receptor [Source:HGNC Symbol;Acc:HGNC:11920]	0.4296	1333	GO:0007165; GO:0006915; GO:0006955; GO:0043065; GO:0071260; GO:0042981; GO:0097190; GO:0006919; GO:0097191; GO:1902041; GO:1902042; GO:0043066; GO:0065003; GO:0071455; GO:0097527; GO:0001934; GO:0032872; GO:0034198; GO:0036337; GO:2001235; GO:2001269	GO:0004888; GO:0005515; GO:0042802; GO:0005516; GO:0038023; GO:0019900	GO:0016020; GO:0005829; GO:0005886; GO:0016604; GO:0016021; GO:0005576; GO:0045121; GO:0009986; GO:0070062; GO:0031264; GO:0031265	1.822e-10	5.711e-08	chr10	88990531	89017059	26529	+	TRUE	1.217	1840	1832	1852	4235	4337	4306	37.01	36.55	36.91	82.93	85.39	83.41	#3D9287
ENSG00000240065	ENST00000374859; ENST00000395330; ENST00000414474; ENST00000464863; ENST00000467593	PSMB9	protein_coding	protein_coding	proteasome subunit beta 9 [Source:HGNC Symbol;Acc:HGNC:9546]	0.5247	1131	GO:0006508; GO:0002376; GO:0051603; GO:0038095; GO:0050852; GO:0000165; GO:0000209; GO:0002223; GO:0002479; GO:0006521; GO:0010498; GO:0010499; GO:0010972; GO:0016579; GO:0031145; GO:0031146; GO:0033209; GO:0038061; GO:0043161; GO:0043488; GO:0043687; GO:0055085; GO:0060071; GO:0061418; GO:0070498; GO:0090090; GO:0090263; GO:1901990; GO:1902036; GO:0016032; GO:2000116	GO:0016787; GO:0005515; GO:0008233; GO:0004175; GO:0004298	GO:0005634; GO:0005737; GO:0005829; GO:0000502; GO:0005839; GO:0005654; GO:0070062; GO:0019774; GO:1990111	1.915e-10	5.762e-08	chr6	32844136	32859851	15716	+	TRUE	3.283	41.08	50.32	46.44	580.9	465.8	555.6	0.974	1.184	1.091	13.41	10.81	12.68	#90D0A4
ENSG00000164308	ENST00000379904; ENST00000437043; ENST00000507346; ENST00000508077; ENST00000510309; ENST00000510373; ENST00000512869; ENST00000513084; ENST00000513368; ENST00000515095; ENST00000515387	ERAP2	protein_coding	protein_coding	endoplasmic reticulum aminopeptidase 2 [Source:HGNC Symbol;Acc:HGNC:29499]	0.4144	1838	GO:0006508; GO:0002376; GO:0019885; GO:0002250; GO:0002474; GO:0043171; GO:0008217	GO:0008270; GO:0046872; GO:0016787; GO:0008233; GO:0008237; GO:0004177; GO:0070006; GO:0042277	GO:0016020; GO:0016021; GO:0005783; GO:0005789; GO:0005737; GO:0005788	1.916e-10	5.762e-08	chr5	96875939	96919716	43778	+	TRUE	1.626	2601	2463	2316	7792	7928	7124	37.95	35.65	33.48	110.7	113.2	100.1	#257173
ENSG00000145147	ENST00000273739; ENST00000503823; ENST00000503837; ENST00000504154; ENST00000508541; ENST00000508824; ENST00000509099; ENST00000509394; ENST00000509941; ENST00000511508; ENST00000512993; ENST00000622093	SLIT2	protein_coding	protein_coding	slit guidance ligand 2 [Source:HGNC Symbol;Acc:HGNC:11086]	0.4389	3007	GO:0060412; GO:0071672; GO:0007275; GO:0030154; GO:0006935; GO:0007399; GO:0007411; GO:0043065; GO:0001933; GO:0043116; GO:0034260; GO:0010596; GO:0002042; GO:0090288; GO:0050919; GO:0030336; GO:0048754; GO:0030308; GO:0003180; GO:0003184; GO:0090027; GO:0008045; GO:0048846; GO:0032870; GO:0035385; GO:0051414; GO:0061364; GO:0070100; GO:0001657; GO:0002689; GO:0010593; GO:0014912; GO:0021836; GO:…	GO:0005509; GO:0005515; GO:0042803; GO:0042802; GO:0008201; GO:0048495; GO:0005095; GO:0043237; GO:0043394	GO:0005576; GO:0005737; GO:0016020; GO:0005615; GO:0005886; GO:0070062	2.049e-10	6.036e-08	chr4	20251905	20620561	368657	+	TRUE	-1.18	9433	9291	9388	4255	4168	3966	84.12	82.2	82.96	36.94	36.37	34.05	#14505C
ENSG00000178078	ENST00000594605; ENST00000596242; ENST00000597593; ENST00000598443; ENST00000599736; ENST00000600324; ENST00000601179; ENST00000601482; ENST00000601956; ENST00000602007	STAP2	protein_coding	protein_coding	signal transducing adaptor family member 2 [Source:HGNC Symbol;Acc:HGNC:30430]	0.5958	968	GO:0042531; GO:0009967	GO:0035591; GO:0005515	GO:0005737; GO:0005886; GO:0005829	2.114e-10	6.059e-08	chr19	4324043	4342786	18744	-	TRUE	2.516	63.78	63.95	62.69	385.5	418.2	426.9	1.766	1.757	1.72	10.39	11.33	11.38	#90D0A4
ENSG00000221963	ENST00000409652	APOL6	protein_coding	protein_coding	apolipoprotein L6 [Source:HGNC Symbol;Acc:HGNC:14870]	0.4029	10060	GO:0042157; GO:0006869	GO:0005515; GO:0008289	GO:0005737; GO:0016020; GO:0016021; GO:0005576	2.139e-10	6.059e-08	chr22	35648446	35668404	19959	+	TRUE	3.293	14.05	13.63	11.61	227.1	208.6	213	0.03746	0.03604	0.03066	0.5893	0.5442	0.5467	#90D0A4
ENSG00000166401	ENST00000295211; ENST00000353706; ENST00000397985; ENST00000397988; ENST00000441827; ENST00000448851; ENST00000493661; ENST00000542677; ENST00000636430	SERPINB8	protein_coding	protein_coding	serpin family B member 8 [Source:HGNC Symbol;Acc:HGNC:8952]	0.4511	1760	GO:0010466; GO:0010951; GO:0090136	GO:0005515; GO:0004867; GO:0030414	GO:0005615; GO:0005737; GO:0005829; GO:0070062; GO:0062023	2.292e-10	6.37e-08	chr18	63970029	64019779	49751	+	TRUE	2.122	137.3	132.1	147.4	617.9	642.1	653.5	2.092	1.997	2.226	9.164	9.574	9.587	#257173
ENSG00000136842	ENST00000259365; ENST00000375175; ENST00000395211	TMOD1	protein_coding	protein_coding	tropomodulin 1 [Source:HGNC Symbol;Acc:HGNC:11871]	0.4568	3029	GO:0051694; GO:0030049; GO:0006936; GO:0008344; GO:0030239; GO:0070307	GO:0003779; GO:0051015; GO:0005523	GO:0005737; GO:0005856; GO:0005829; GO:0008180; GO:0030016; GO:0005884; GO:0030017; GO:0005865; GO:0016020; GO:0030863	2.37e-10	6.466e-08	chr9	97501180	97601743	100564	+	TRUE	1.613	499.4	515.8	476	1557	1574	1496	4.421	4.53	4.175	13.42	13.64	12.75	#257173
ENSG00000169896	ENST00000544665; ENST00000561838; ENST00000565142; ENST00000567031; ENST00000567178; ENST00000569746; ENST00000570242; ENST00000648685	ITGAM	protein_coding	protein_coding	integrin subunit alpha M [Source:HGNC Symbol;Acc:HGNC:6149]	0.5554	1549	GO:0001774; GO:0007155; GO:0007229; GO:0002376; GO:0045087; GO:0050900; GO:0043312; GO:0034142; GO:0019221; GO:0030198; GO:0030900; GO:0032930; GO:0097190; GO:0110090; GO:1901216; GO:1904151; GO:0097242; GO:0150062; GO:0150064; GO:0006898; GO:0090314; GO:0006911; GO:0043315; GO:0045963; GO:0098742; GO:2000363; GO:0010668; GO:1905114	GO:0046872; GO:0005515; GO:0001540; GO:0046982; GO:0031072; GO:0038024; GO:0001851	GO:0016020; GO:0016021; GO:0005615; GO:0005886; GO:0045121; GO:0009986; GO:0008305; GO:0070062; GO:0035579; GO:0070821; GO:0044853; GO:0009897; GO:0034688	2.485e-10	6.501e-08	chr16	31259967	31332892	72926	+	TRUE	4.024	1.081	3.145	1.161	172.5	184.8	187.6	0.01871	0.05402	0.01991	2.907	3.131	3.127	#90D0A4
ENSG00000124102	ENST00000243924	PI3	protein_coding	protein_coding	peptidase inhibitor 3 [Source:HGNC Symbol;Acc:HGNC:8947]	0.5426	551	GO:0010951; GO:0010466; GO:0019730; GO:0070268; GO:0018149; GO:0007620	GO:0030414; GO:0004867; GO:0004866; GO:0030280	GO:0005576; GO:0005829; GO:0031012; GO:0001533	2.502e-10	6.501e-08	chr20	45174902	45176544	1643	+	TRUE	4.238	5.405	10.48	11.61	339.8	316.3	394.3	0.263	0.5062	0.5598	16.1	15.06	18.48	#90D0A4
ENSG00000126561	ENST00000345506; ENST00000444283; ENST00000468096; ENST00000469124; ENST00000478897; ENST00000479417; ENST00000546010; ENST00000587646; ENST00000588868; ENST00000590726; ENST00000590949; ENST00000591556	STAT5A	protein_coding	protein_coding	signal transducer and activator of transcription 5A [Source:HGNC Symbol;Acc:HGNC:11366]	0.597	1700	GO:0043536; GO:0006355; GO:0007165; GO:0045944; GO:0060397; GO:0006952; GO:0019221; GO:0001938; GO:0006357; GO:0007259; GO:0038111; GO:0007595; GO:0040014; GO:0038110; GO:0042127; GO:0043434; GO:0019530; GO:0035723; GO:0038113; GO:0038026	GO:0003677; GO:0003700; GO:0005515; GO:0001228; GO:0000978; GO:0000981	GO:0005634; GO:0005737; GO:0005829; GO:0005654; GO:0000790	2.515e-10	6.501e-08	chr17	42287547	42311943	24397	+	TRUE	3.117	48.64	32.5	45.28	433.9	443	446	0.7673	0.5086	0.7077	6.663	6.838	6.773	#90D0A4
ENSG00000169242	ENST00000368406; ENST00000368407; ENST00000469878; ENST00000474413; ENST00000497282	EFNA1	protein_coding	protein_coding	ephrin A1 [Source:HGNC Symbol;Acc:HGNC:3221]	0.5579	1217	GO:0010719; GO:0001934; GO:1902004; GO:0048013; GO:0007411; GO:0016477; GO:0001525; GO:0007267; GO:0000122; GO:0033628; GO:0050731; GO:0003180; GO:0003183; GO:0034446; GO:1902961; GO:0050821; GO:0050730; GO:0061098; GO:0003199; GO:0061002; GO:1903051; GO:0014028; GO:0030182; GO:0043409; GO:0043410; GO:0043535; GO:0045765; GO:0050770; GO:0070244	GO:0005515; GO:0046875; GO:0005102	GO:0005886; GO:0016020; GO:0005576; GO:0031225; GO:0046658	2.654e-10	6.74e-08	chr1	155127876	155134899	7024	+	TRUE	2.143	337.3	371.1	419.1	1622	1677	1778	7.432	8.113	9.15	34.79	36.16	37.71	#257173
ENSG00000077150	ENST00000189444; ENST00000336486; ENST00000369966; ENST00000428099; ENST00000467116; ENST00000471698; ENST00000473400; ENST00000601386; ENST00000651907; ENST00000652277; ENST00000661543	NFKB2	protein_coding	protein_coding	nuclear factor kappa B subunit 2 [Source:HGNC Symbol;Acc:HGNC:7795]	0.6122	1868	GO:0006355; GO:0007165; GO:0048511; GO:0006954; GO:0045944; GO:0000122; GO:0038061; GO:0007249; GO:0032481; GO:0051092; GO:0034097; GO:0002268; GO:0002467; GO:0007568; GO:0030198; GO:0032496; GO:0048536	GO:0003677; GO:0003700; GO:0005515; GO:0000981; GO:0000977; GO:0000978; GO:0001228; GO:0003682; GO:0003713	GO:0005634; GO:0005737; GO:0005829; GO:0000790; GO:0005654; GO:0033257	3.005e-10	7.443e-08	chr10	102394110	102402524	8415	+	TRUE	2.874	652.9	959.3	811.5	6227	5804	5926	9.373	13.66	11.54	87.02	81.55	81.91	#90D0A4
ENSG00000258691	ENST00000553811; ENST00000555847	AL355102.2	protein_coding	protein_coding	novel protein	0.5631	574				3.031e-10	7.443e-08	chr14	96204844	96263929	59086	+	TRUE	3.642	29.19	25.16	15.09	423.4	402	390.7	1.362	1.165	0.698	19.24	18.36	17.56	#90D0A4
ENSG00000184371	ENST00000329608; ENST00000357302; ENST00000369801; ENST00000369802; ENST00000420111; ENST00000488198; ENST00000525659; ENST00000526001; ENST00000527192	CSF1	protein_coding	protein_coding	colony stimulating factor 1 [Source:HGNC Symbol;Acc:HGNC:2432]	0.5696	1359	GO:0010628; GO:1901215; GO:0030335; GO:0010744; GO:0002931; GO:0006954; GO:0030154; GO:0002376; GO:0045087; GO:0044267; GO:0043687; GO:0008283; GO:0008284; GO:0019221; GO:0030097; GO:0001954; GO:0045860; GO:0042117; GO:0030316; GO:0045672; GO:0032270; GO:0045651; GO:0007169; GO:0030225; GO:0010759; GO:0002158; GO:0003006; GO:0010743; GO:0030278; GO:0032946; GO:0038145; GO:0040018; GO:0042488; GO:…	GO:0008083; GO:0005515; GO:0005125; GO:0042802; GO:0042803; GO:0005157	GO:0005615; GO:0048471; GO:0016020; GO:0016021; GO:0005886; GO:0005576; GO:0005788; GO:1990682	3.191e-10	7.706e-08	chr1	109910242	109930992	20751	+	TRUE	1.853	956.7	1023	1133	3769	3543	4007	18.88	20.03	22.15	72.39	68.42	76.13	#257173
ENSG00000100342	ENST00000319136; ENST00000397278; ENST00000397279; ENST00000422471; ENST00000422706; ENST00000426053; ENST00000427990; ENST00000431184; ENST00000433768; ENST00000438034; ENST00000439680; ENST00000475519	APOL1	protein_coding	protein_coding	apolipoprotein L1 [Source:HGNC Symbol;Acc:HGNC:618]	0.5308	1430	GO:0006629; GO:0008202; GO:0042157; GO:0006869; GO:0008203; GO:0006898; GO:0044267; GO:0043687; GO:0045087; GO:0019835; GO:0031640; GO:1902476	GO:0005515; GO:0008289; GO:0005254	GO:0005615; GO:0005576; GO:0034364; GO:0072562; GO:0005788; GO:0031224; GO:0034361	4.653e-10	1.1e-07	chr22	36253010	36267530	14521	+	TRUE	3.119	24.86	24.11	33.67	303.7	339.1	301.8	0.4662	0.4486	0.6256	5.543	6.224	5.45	#90D0A4
ENSG00000169908	ENST00000305366; ENST00000472441; ENST00000493298; ENST00000493348	TM4SF1	protein_coding	protein_coding	transmembrane 4 L six family member 1 [Source:HGNC Symbol;Acc:HGNC:11853]	0.434	1587	GO:0008150; GO:0001825	GO:0005515; GO:0003674	GO:0016020; GO:0016021; GO:0005887	4.703e-10	1.1e-07	chr3	149369022	149377692	8671	-	TRUE	3.665	4.324	4.194	2.322	150.5	163.8	173.1	0.07306	0.0703	0.03887	2.476	2.71	2.816	#90D0A4
ENSG00000161405	ENST00000293068; ENST00000346243; ENST00000346872; ENST00000348427; ENST00000350532; ENST00000351680; ENST00000377944; ENST00000377945; ENST00000377952; ENST00000377958; ENST00000394189; ENST00000439016; ENST00000439167; ENST00000467757; ENST00000535189; ENST00000583368; ENST00000623724	IKZF3	protein_coding	protein_coding	IKAROS family zinc finger 3 [Source:HGNC Symbol;Acc:HGNC:13178]	0.4791	2594	GO:0045944; GO:0042113; GO:0042981; GO:0006357; GO:0007498; GO:0045577; GO:0030888; GO:0045619; GO:0009617	GO:0003676; GO:0046872; GO:0003677; GO:0042803; GO:0005515; GO:0043565; GO:0042802; GO:0003700; GO:0000981; GO:0044212; GO:0046982; GO:0000977; GO:0001228	GO:0005634; GO:0005737; GO:0005829; GO:0005654; GO:0005886	4.972e-10	1.144e-07	chr17	39757718	39864312	106595	-	TRUE	2.503	63.78	65	56.89	382.9	430.6	380.7	0.6593	0.6667	0.5827	3.853	4.356	3.789	#90D0A4
ENSG00000107968	ENST00000263056; ENST00000375321; ENST00000375322; ENST00000413724; ENST00000415139; ENST00000430603; ENST00000542547	MAP3K8	protein_coding	protein_coding	mitogen-activated protein kinase kinase kinase 8 [Source:HGNC Symbol;Acc:HGNC:6860]	0.4517	1647	GO:0006468; GO:0016310; GO:0007165; GO:0007049; GO:0002376; GO:0000186; GO:0070498; GO:0023014; GO:0032147; GO:0051403; GO:0031295	GO:0046872; GO:0000166; GO:0004672; GO:0004674; GO:0005524; GO:0016301; GO:0016740; GO:0000287; GO:0005515; GO:0004709	GO:0005737; GO:0005829	5.438e-10	1.217e-07	chr10	30434021	30461833	27813	+	TRUE	1.5	531.8	509.5	553.8	1473	1519	1573	8.659	8.23	8.934	23.34	24.21	24.65	#3D9287
ENSG00000108984	ENST00000359094; ENST00000586641; ENST00000588110; ENST00000589295; ENST00000589647; ENST00000590474; ENST00000591445; ENST00000592348; ENST00000613873	MAP2K6	protein_coding	protein_coding	mitogen-activated protein kinase kinase 6 [Source:HGNC Symbol;Acc:HGNC:6846]	0.4287	2736	GO:0006468; GO:0016310; GO:0018108; GO:0006915; GO:0007165; GO:0120163; GO:0023014; GO:0032147; GO:0000187; GO:0007050; GO:0070423; GO:0006975; GO:0000165; GO:0001934; GO:0002931; GO:0022602; GO:0032308; GO:0042493; GO:0043065; GO:0051770; GO:0060048; GO:0072709	GO:0004672; GO:0005524; GO:0000166; GO:0004674; GO:0016301; GO:0016740; GO:0004713; GO:0005515; GO:0019901; GO:0004708	GO:0005634; GO:0005829; GO:0005737; GO:0005856; GO:0005654	5.451e-10	1.217e-07	chr17	69414697	69553865	139169	+	TRUE	-2.239	483.2	455	434.2	90.66	94.31	82.49	4.736	4.424	4.217	0.865	0.9046	0.7784	#C7E5BE
ENSG00000172602	ENST00000309739; ENST00000548445; ENST00000550607; ENST00000551243; ENST00000553260; ENST00000649147	RND1	protein_coding	protein_coding	Rho family GTPase 1 [Source:HGNC Symbol;Acc:HGNC:18314]	0.5306	1268	GO:0007264; GO:0030334; GO:0007015; GO:0007266; GO:0008360; GO:0051017; GO:0030950; GO:0032956; GO:0007162; GO:0016322	GO:0000166; GO:0003924; GO:0005525; GO:0005515; GO:0019901; GO:0005102	GO:0005737; GO:0016020; GO:0043231; GO:0005886; GO:0015629; GO:0005856; GO:0005829; GO:0005912; GO:0005938; GO:0032153; GO:0005622	5.855e-10	1.269e-07	chr12	48857145	48865870	8726	-	TRUE	2.232	151.3	134.2	121.9	660.2	651.6	715.2	3.201	2.816	2.554	13.59	13.49	14.56	#257173
ENSG00000130558	ENST00000252854; ENST00000277415; ENST00000339720; ENST00000371793; ENST00000371796; ENST00000371799; ENST00000371801; ENST00000392991; ENST00000483042; ENST00000539529; ENST00000539877; ENST00000545657	OLFM1	protein_coding	protein_coding	olfactomedin 1 [Source:HGNC Symbol;Acc:HGNC:17187]	0.5623	1363	GO:0007399; GO:0007275; GO:0043065; GO:0010628; GO:0060317; GO:0010629; GO:0030516; GO:0023041; GO:0003190; GO:0010718	GO:0005515	GO:0005783; GO:0005623; GO:0005615; GO:0042995; GO:0005576; GO:0030054; GO:0045202; GO:0030424; GO:0043204; GO:0044295; GO:0043025	5.859e-10	1.269e-07	chr9	135075422	135121179	45758	+	TRUE	2.209	147	186.6	176.5	818.6	793.5	853.9	2.892	3.643	3.44	15.68	15.28	16.17	#257173
ENSG00000163734	ENST00000296026; ENST00000502974; ENST00000510390; ENST00000511669	CXCL3	protein_coding	protein_coding	C-X-C motif chemokine ligand 3 [Source:HGNC Symbol;Acc:HGNC:4604]	0.519	1032	GO:0006955; GO:0006935; GO:0006954; GO:0006952; GO:0071222; GO:0030593; GO:0070098; GO:0007186; GO:0030595; GO:0061844	GO:0005125; GO:0008009	GO:0005576; GO:0005615	6.388e-10	1.364e-07	chr4	74036589	74038807	2219	-	TRUE	3.199	7.567	8.387	10.45	167.2	155.3	163.2	0.1966	0.2162	0.269	4.23	3.949	4.082	#90D0A4
ENSG00000139289	ENST00000266671; ENST00000602540; ENST00000619060	PHLDA1	protein_coding	protein_coding	pleckstrin homology like domain family A member 1 [Source:HGNC Symbol;Acc:HGNC:8933]	0.4316	6574	GO:0006915; GO:0000086; GO:0043065; GO:0045210	GO:0005515	GO:0005634; GO:0005737; GO:0005730; GO:0031410; GO:0005829	6.709e-10	1.412e-07	chr12	76025447	76033932	8486	-	TRUE	1.682	352.4	408.9	392.4	1250	1233	1286	1.437	1.655	1.586	4.963	4.921	5.051	#257173
ENSG00000134339	ENST00000256733; ENST00000414546; ENST00000526900; ENST00000528349; ENST00000529528; ENST00000530400	SAA2	protein_coding	protein_coding	serum amyloid A2 [Source:HGNC Symbol;Acc:HGNC:10514]	0.5024	692	GO:0050918; GO:0060326; GO:0006953	GO:0042056	GO:0005576; GO:0005615; GO:0034364; GO:0070062	7.848e-10	1.628e-07	chr11	18239223	18248643	9421	-	TRUE	3.678	6.486	3.145	2.322	167.2	170.5	168.6	0.2513	0.1209	0.08913	6.307	6.465	6.288	#90D0A4
ENSG00000121380	ENST00000266434; ENST00000298566; ENST00000308721; ENST00000396367; ENST00000461264; ENST00000464885; ENST00000466531; ENST00000479717; ENST00000484949; ENST00000545463; ENST00000586576; ENST00000588270; ENST00000589718; ENST00000591235	BCL2L14	protein_coding	protein_coding	BCL2 like 14 [Source:HGNC Symbol;Acc:HGNC:16657]	0.4805	1167	GO:0042981; GO:0006915	GO:0005515; GO:0019901	GO:0005737; GO:0016020; GO:0005829; GO:0012505; GO:0043229	8.312e-10	1.701e-07	chr12	12049844	12211084	161241	+	TRUE	3.693	5.405	4.194	3.483	199.8	157.2	168.6	0.1242	0.0956	0.0793	4.469	3.535	3.73	#90D0A4
ENSG00000115461	ENST00000233813; ENST00000449583; ENST00000486341	IGFBP5	protein_coding	protein_coding	insulin like growth factor binding protein 5 [Source:HGNC Symbol;Acc:HGNC:5474]	0.602	2503	GO:1904707; GO:1904754; GO:0043569; GO:0030336; GO:0048662; GO:0001558; GO:0001649; GO:0007565; GO:0007568; GO:0031069; GO:0035556; GO:0040008; GO:0042593; GO:0043568; GO:0044342; GO:0045668; GO:0045926; GO:0048286; GO:0051146; GO:0051897; GO:0060056; GO:0060416; GO:1901862; GO:1904205; GO:0044267; GO:0043687; GO:0017148; GO:0007165; GO:0071320; GO:0014912; GO:0071407; GO:0043567	GO:0005515; GO:0005520; GO:0001968; GO:0019838; GO:0031994; GO:0031995	GO:0005576; GO:0005615; GO:0005788; GO:0016942; GO:0042567	8.562e-10	1.728e-07	chr2	216672105	216695549	23445	-	TRUE	-2.914	577.2	460.3	603.7	57.21	68.59	66.17	6.184	4.892	6.408	0.5967	0.7191	0.6825	#C7E5BE
ENSG00000185404	ENST00000243810; ENST00000396563; ENST00000415673; ENST00000444636; ENST00000458341; ENST00000462156; ENST00000466656; ENST00000483728; ENST00000496870; ENST00000497212	SP140L	protein_coding	protein_coding	SP140 nuclear body protein like [Source:HGNC Symbol;Acc:HGNC:25105]	0.4617	1639	GO:0006357	GO:0046872; GO:0003677; GO:0005515; GO:0000981	GO:0005634	1.018e-09	2.027e-07	chr2	230327184	230403732	76549	+	TRUE	2.152	97.29	112.2	120.7	525.5	542	501.3	1.592	1.821	1.957	8.369	8.679	7.896	#257173
ENSG00000163638	ENST00000295903; ENST00000459780; ENST00000467119; ENST00000467257; ENST00000475557; ENST00000477180; ENST00000481060; ENST00000482490; ENST00000494004; ENST00000498707	ADAMTS9	protein_coding	protein_coding	ADAM metallopeptidase with thrombospondin type 1 motif 9 [Source:HGNC Symbol;Acc:HGNC:13202]	0.4462	3299	GO:1903671; GO:0010596; GO:0015031; GO:0006508; GO:0016192; GO:0007275; GO:0006516; GO:0035909; GO:0003179; GO:0030198; GO:0003229; GO:0090673; GO:0009617; GO:0045636; GO:0048070	GO:0008270; GO:0046872; GO:0016787; GO:0008233; GO:0004222; GO:0008237; GO:0004175	GO:0043231; GO:0005783; GO:0005576; GO:0031012; GO:0062023; GO:0005615; GO:0009986	1.033e-09	2.028e-07	chr3	64515654	64688000	172347	-	TRUE	2.018	100.5	106.9	105.6	469.2	466.8	423.3	0.8172	0.8624	0.8509	3.712	3.713	3.313	#257173
ENSG00000165801	ENST00000298694; ENST00000553709; ENST00000554514; ENST00000555038; ENST00000555052; ENST00000555232; ENST00000556399; ENST00000557498	ARHGEF40	protein_coding	protein_coding	Rho guanine nucleotide exchange factor 40 [Source:HGNC Symbol;Acc:HGNC:25516]	0.5976	3294	GO:0035023	GO:0005089; GO:0005085	GO:0005737	1.111e-09	2.138e-07	chr14	21070273	21090248	19976	+	TRUE	1.511	822.6	880.7	945	2570	2383	2647	6.697	7.113	7.623	20.37	18.99	20.74	#3D9287
ENSG00000145901	ENST00000315050; ENST00000389378; ENST00000517329; ENST00000517504; ENST00000518977; ENST00000519339; ENST00000520695; ENST00000520931; ENST00000521001; ENST00000521423; ENST00000521591; ENST00000521782; ENST00000522100; ENST00000522226; ENST00000522574; ENST00000522926; ENST00000523200; ENST00000523338; ENST00000524280; ENST00000610535; ENST00000610874	TNIP1	protein_coding	protein_coding	TNFAIP3 interacting protein 1 [Source:HGNC Symbol;Acc:HGNC:16903]	0.5731	1670	GO:0006954; GO:0002755; GO:0043124; GO:0050727; GO:0070373; GO:0045944; GO:0016579; GO:0045071; GO:0050729; GO:0006412; GO:0006952; GO:0009101; GO:0007159; GO:0085032; GO:1903003	GO:0005515; GO:0042802; GO:0051019; GO:0031593	GO:0005634; GO:0005737; GO:0005829; GO:0005654	1.117e-09	2.138e-07	chr5	151029945	151093577	63633	-	TRUE	1.26	2758	3084	3029	7136	6798	7358	44.28	49.14	48.19	111.5	106.8	113.8	#3D9287
ENSG00000143061	ENST00000318837; ENST00000369483; ENST00000369486; ENST00000481589	IGSF3	protein_coding	protein_coding	immunoglobulin superfamily member 3 [Source:HGNC Symbol;Acc:HGNC:5950]	0.5532	4672	GO:0032808	GO:0003674	GO:0016020; GO:0016021; GO:0009986	1.206e-09	2.277e-07	chr1	116574399	116667755	93357	-	TRUE	0.9866	2831	2755	2708	5532	5504	5430	16.25	15.69	15.4	30.91	30.92	30.01	#3D9287
ENSG00000165685	ENST00000298530; ENST00000334148; ENST00000381923; ENST00000543484; ENST00000545924; ENST00000546153	TMEM52B	protein_coding	protein_coding	transmembrane protein 52B [Source:HGNC Symbol;Acc:HGNC:26438]	0.4692	1194	GO:0008150	GO:0003674	GO:0016020; GO:0016021; GO:0070062	1.292e-09	2.409e-07	chr12	10170542	10191801	21260	+	TRUE	2.851	20.54	29.36	20.9	240.3	230.5	227.5	0.4613	0.6541	0.465	5.253	5.067	4.92	#90D0A4
ENSG00000147852	ENST00000382096; ENST00000382099; ENST00000382100; ENST00000478776	VLDLR	protein_coding	protein_coding	very low density lipoprotein receptor [Source:HGNC Symbol;Acc:HGNC:12698]	0.4823	3425	GO:0006897; GO:0006629; GO:0008202; GO:0006869; GO:0008203; GO:0007399; GO:0007165; GO:0007411; GO:1900006; GO:0032802; GO:0006898; GO:0034447; GO:0034436; GO:0038026; GO:0007613; GO:0021517; GO:0045860; GO:0048813	GO:0030229; GO:0005515; GO:0005509; GO:0034185; GO:0005041; GO:0048306; GO:0034189; GO:0038024; GO:0038025	GO:0016020; GO:0016021; GO:0005905; GO:0005886; GO:0034361; GO:0005765; GO:0043235; GO:0005615	1.371e-09	2.525e-07	chr9	2621787	2660056	38270	+	TRUE	-1.458	1362	1220	1257	469.2	448.7	460.5	10.66	9.479	9.754	3.576	3.438	3.471	#C7E5BE
ENSG00000185215	ENST00000333007; ENST00000558056; ENST00000559195; ENST00000559255; ENST00000559406; ENST00000560428; ENST00000560562; ENST00000560670; ENST00000560869; ENST00000561156; ENST00000561217	TNFAIP2	protein_coding	protein_coding	TNF alpha induced protein 2 [Source:HGNC Symbol;Acc:HGNC:11895]	0.6027	1619	GO:0006887; GO:0007275; GO:0030154; GO:0051601; GO:0001525	GO:0000149	GO:0000145; GO:0005615	1.394e-09	2.535e-07	chr14	103123442	103137439	13998	+	TRUE	1.285	872.4	926.8	906.7	2204	2108	2323	14.45	15.23	14.88	35.54	34.17	37.05	#3D9287
ENSG00000168685	ENST00000303115; ENST00000505093; ENST00000505875; ENST00000506850; ENST00000508941; ENST00000509668; ENST00000511031; ENST00000511982; ENST00000514217; ENST00000515665	IL7R	protein_coding	protein_coding	interleukin 7 receptor [Source:HGNC Symbol;Acc:HGNC:6024]	0.4314	1121	GO:0008284; GO:0006955; GO:0007165; GO:0007166; GO:0061024; GO:0038111; GO:0000018; GO:0000902; GO:0001915; GO:0002377; GO:0008361; GO:0010628; GO:0030217; GO:0033089; GO:0042100; GO:0048535; GO:0048872; GO:0070233; GO:1904894; GO:0019221	GO:0005515; GO:0004896; GO:0003823; GO:0004917	GO:0016020; GO:0016021; GO:0005886; GO:0005576; GO:0030665; GO:0009897	1.51e-09	2.712e-07	chr5	35852695	35879603	26909	+	TRUE	2.953	37.83	23.07	31.35	291.3	322.9	300	0.9051	0.5474	0.743	6.784	7.56	6.91	#90D0A4
ENSG00000166710	ENST00000349264; ENST00000544417; ENST00000557901; ENST00000559220; ENST00000559720; ENST00000559907; ENST00000559916; ENST00000560556; ENST00000560681; ENST00000561139; ENST00000561424; ENST00000623550; ENST00000632133; ENST00000648006	B2M	protein_coding	protein_coding	beta-2-microglobulin [Source:HGNC Symbol;Acc:HGNC:914]	0.413	1016	GO:0006955; GO:0002376; GO:0002474; GO:0050776; GO:0044267; GO:0001895; GO:0002479; GO:0045087; GO:0043312; GO:0048260; GO:0060333; GO:0032092; GO:0050690; GO:0007611; GO:0090647; GO:0050768; GO:0002480; GO:0002726; GO:0019885; GO:0034756; GO:0055072; GO:0071281; GO:0050680; GO:0051289; GO:0071316; GO:1900121; GO:1900122; GO:1904434; GO:1904437; GO:1990000; GO:2000774; GO:2000978	GO:0005515; GO:0042802; GO:0042803	GO:0005794; GO:0005829; GO:0005886; GO:0005576; GO:0042612; GO:0016020; GO:0005615; GO:0009986; GO:0005925; GO:0070062; GO:0030670; GO:1990712; GO:0005788; GO:0035580; GO:1904724; GO:0000139; GO:0012507; GO:0042824; GO:0031901; GO:0055038; GO:0031905	1.546e-09	2.744e-07	chr15	44711487	44718877	7391	+	TRUE	0.786	10070	9945	10000	17320	17200	17260	265.7	260.4	261.6	444.9	444.2	438.6	#3D9287
ENSG00000151623	ENST00000342437; ENST00000344721; ENST00000358102; ENST00000503174; ENST00000503313; ENST00000504753; ENST00000511528; ENST00000512865; ENST00000625323	NR3C2	protein_coding	protein_coding	nuclear receptor subfamily 3 group C member 2 [Source:HGNC Symbol;Acc:HGNC:7979]	0.4525	3240	GO:1901224; GO:0006355; GO:0043401; GO:0006357; GO:0007165; GO:0006367	GO:0008270; GO:0046872; GO:0003677; GO:0003700; GO:0043565; GO:0008289; GO:0005515; GO:0000981; GO:0005496; GO:0003707	GO:0005634; GO:0005737; GO:0016020; GO:0005654; GO:0005783; GO:0005789; GO:0000790; GO:0005829; GO:0043235	1.68e-09	2.947e-07	chr4	148078762	148444698	365937	-	TRUE	-1.716	775.1	698.3	676.8	213	214.3	206.7	6.415	5.733	5.55	1.716	1.736	1.647	#C7E5BE
ENSG00000120708	ENST00000442011; ENST00000503087; ENST00000504185; ENST00000504411; ENST00000506699; ENST00000507018; ENST00000508076; ENST00000508767; ENST00000509485; ENST00000509749; ENST00000513497; ENST00000514242; ENST00000514554; ENST00000515433; ENST00000604555	TGFBI	protein_coding	protein_coding	transforming growth factor beta induced [Source:HGNC Symbol;Acc:HGNC:11771]	0.5117	1454	GO:0007155; GO:0050896; GO:0008283; GO:0002062; GO:0030198; GO:0044267; GO:0007601; GO:0001525; GO:0007162	GO:0005515; GO:0005518; GO:0050840; GO:0005178; GO:0005201; GO:0050839	GO:0005615; GO:0005576; GO:0005886; GO:0005604; GO:0031012; GO:0070062; GO:0062023; GO:0005802	2.069e-09	3.585e-07	chr5	136028988	136063818	34831	+	TRUE	2.229	59.45	62.91	49.92	297.5	307.7	314.5	1.097	1.151	0.9122	5.341	5.554	5.585	#257173
ENSG00000263528	ENST00000578328; ENST00000579827; ENST00000581977; ENST00000584998; ENST00000605726; ENST00000605818	IKBKE	protein_coding	protein_coding	inhibitor of nuclear factor kappa B kinase subunit epsilon [Source:HGNC Symbol;Acc:HGNC:14552]	0.5911	1846	GO:0006468; GO:0016310; GO:0006974; GO:0006955; GO:0051260; GO:0016032; GO:0043123; GO:0018105; GO:0035666; GO:0007252; GO:0032480; GO:0035456; GO:0010884; GO:0008630; GO:0038061; GO:0034340; GO:0060340; GO:0098586	GO:0004672; GO:0005524; GO:0000166; GO:0004674; GO:0016301; GO:0016740; GO:0005515; GO:0031625; GO:0019903; GO:0008384; GO:0004704; GO:0036435	GO:0005634; GO:0005737; GO:0005654; GO:0005829; GO:0010008; GO:0016605; GO:0031966	2.131e-09	3.597e-07	chr1	206470476	206496889	26414	+	TRUE	1.66	191.3	189.8	198.5	646.1	590.6	658.1	2.779	2.735	2.857	9.136	8.397	9.204	#257173
ENSG00000188042	ENST00000339728; ENST00000390645	ARL4C	protein_coding	protein_coding	ADP ribosylation factor like GTPase 4C [Source:HGNC Symbol;Acc:HGNC:698]	0.5021	3940	GO:0006886; GO:0016192; GO:0032456	GO:0000166; GO:0005525; GO:0005515; GO:0043014; GO:0003924	GO:0005737; GO:0016020; GO:0005829; GO:0005886; GO:0042995; GO:0030175; GO:0005634	2.14e-09	3.597e-07	chr2	234493041	234497081	4041	-	TRUE	-1.162	2510	2585	2696	1171	1102	1191	17.08	17.46	18.18	7.756	7.341	7.805	#14505C
ENSG00000128342	ENST00000249075; ENST00000403987	LIF	protein_coding	protein_coding	LIF interleukin 6 family cytokine [Source:HGNC Symbol;Acc:HGNC:6596]	0.5895	2232	GO:0008284; GO:0042531; GO:0045944; GO:0006955; GO:0045595; GO:0007275; GO:0019221; GO:1900182; GO:0033141; GO:0033138; GO:0043410; GO:0050731; GO:0046888; GO:0001974; GO:0007260; GO:0007566; GO:0008285; GO:0010628; GO:0019827; GO:0030324; GO:0045651; GO:0045835; GO:0046697; GO:0048286; GO:0048644; GO:0048666; GO:0048711; GO:0048861; GO:0048863; GO:0060135; GO:0060426; GO:0060463; GO:0060707; GO:…	GO:0008083; GO:0005515; GO:0005125; GO:0005102; GO:0005146	GO:0005615; GO:0005829; GO:0005576	2.148e-09	3.597e-07	chr22	30240453	30246759	6307	-	TRUE	1.381	389.2	416.2	412.1	1057	1118	1044	4.675	4.961	4.906	12.36	13.15	12.08	#3D9287
ENSG00000163347	ENST00000295522; ENST00000490800	CLDN1	protein_coding	protein_coding	claudin 1 [Source:HGNC Symbol;Acc:HGNC:2032]	0.4286	1939	GO:0030335; GO:0046718; GO:0051291; GO:0007568; GO:0008065; GO:0009636; GO:0016338; GO:0032496; GO:0042538; GO:0045471; GO:0061436; GO:0061772; GO:0070673; GO:0071284; GO:0071346; GO:0071356; GO:0071548; GO:0071560; GO:0090557; GO:0097421; GO:1903348; GO:1903545; GO:0051260; GO:0016032; GO:0070830; GO:0045216; GO:0051259; GO:0060054; GO:0090303	GO:0005198; GO:0005515; GO:0042802; GO:0001618	GO:0005886; GO:0016020; GO:0016021; GO:0030054; GO:0005923; GO:0005887; GO:0005737; GO:0016324; GO:0016328; GO:0016323; GO:0032991	2.184e-09	3.609e-07	chr3	190305707	190322446	16740	-	TRUE	1.476	518.9	455	470.2	1326	1320	1424	7.176	6.243	6.443	17.86	17.87	18.96	#3D9287
ENSG00000113645	ENST00000265293; ENST00000393895; ENST00000517425; ENST00000517646; ENST00000518204; ENST00000518334; ENST00000519659; ENST00000519859; ENST00000521089; ENST00000521391; ENST00000522140; ENST00000523043; ENST00000524038; ENST00000524093; ENST00000524228; ENST00000624315	WWC1	protein_coding	protein_coding	WW and C2 domain containing 1 [Source:HGNC Symbol;Acc:HGNC:29435]	0.5296	1768	GO:0016477; GO:0043410; GO:0000122; GO:0035329; GO:0046621; GO:0035330; GO:0007221; GO:0030010; GO:0035331; GO:0032386	GO:0003713; GO:0005515; GO:0060090; GO:0019900	GO:0005634; GO:0005737; GO:0016020; GO:0005886; GO:0042995; GO:0048471; GO:0005829; GO:0032587; GO:0032991	2.216e-09	3.609e-07	chr5	168291651	168472303	180653	+	TRUE	1.073	1225	1274	1245	2694	2540	2671	18.58	19.17	18.7	39.78	37.7	39.01	#3D9287
ENSG00000112769	ENST00000230538; ENST00000243219; ENST00000368638; ENST00000368640; ENST00000389463; ENST00000423735; ENST00000424408; ENST00000431543; ENST00000453937; ENST00000455073; ENST00000518842; ENST00000519245; ENST00000519932; ENST00000521187; ENST00000521398; ENST00000521690; ENST00000521693; ENST00000521732; ENST00000522006; ENST00000523765; ENST00000524032; ENST00000604740; ENST00000651529; ENST0000…	LAMA4	protein_coding	protein_coding	laminin subunit alpha 4 [Source:HGNC Symbol;Acc:HGNC:6484]	0.5012	1899	GO:0007155; GO:0030334; GO:0030155; GO:0045995; GO:0001568; GO:0050873; GO:0120163; GO:0030198	GO:0005102; GO:0005515; GO:0005201	GO:0005604; GO:0031594; GO:0043083; GO:0005576; GO:0070062; GO:0062023	2.26e-09	3.609e-07	chr6	112107931	112254939	147009	-	TRUE	-1.491	747	772.7	738.4	274.6	259.1	250.2	10.55	10.82	10.33	3.775	3.581	3.401	#C7E5BE
ENSG00000134070	ENST00000256458	IRAK2	protein_coding	protein_coding	interleukin 1 receptor associated kinase 2 [Source:HGNC Symbol;Acc:HGNC:6113]	0.515	3431	GO:0032088; GO:0006468; GO:0007165; GO:0007249; GO:0006954; GO:0002755; GO:0035556; GO:0070498; GO:0019221; GO:0051092; GO:0002224; GO:0007254; GO:0000187; GO:0001959; GO:0031663; GO:0034162; GO:0043433; GO:0070423; GO:0070555	GO:0000166; GO:0004672; GO:0005524; GO:0005515; GO:0004674; GO:0042803; GO:0046982	GO:0005886; GO:0005634; GO:0005737; GO:0005829; GO:0010008	2.275e-09	3.609e-07	chr3	10164919	10243745	78827	+	TRUE	1.84	126.5	119.5	137	457.7	500.1	489.5	0.9885	0.9268	1.061	3.482	3.825	3.683	#257173
ENSG00000204681	ENST00000355973; ENST00000376977; ENST00000377012; ENST00000377016; ENST00000377034; ENST00000462632; ENST00000467259; ENST00000472823; ENST00000473774; ENST00000476670; ENST00000477029; ENST00000478931; ENST00000485508; ENST00000486434; ENST00000488334; ENST00000489385; ENST00000489839; ENST00000491829; ENST00000494634; ENST00000494877	GABBR1	protein_coding	protein_coding	gamma-aminobutyric acid type B receptor subunit 1 [Source:HGNC Symbol;Acc:HGNC:4070]	0.5535	1869	GO:0007186; GO:0007193; GO:0007165; GO:0060078; GO:0007214; GO:0150099	GO:0004930; GO:0005515; GO:0004965; GO:0099579	GO:0016020; GO:0016021; GO:0005886; GO:0042995; GO:0005576; GO:0030054; GO:0045202; GO:0045211; GO:0030425; GO:0005887; GO:0038039; GO:0005737; GO:0038037; GO:0042734; GO:0098685; GO:0098793; GO:0098982	2.278e-09	3.609e-07	chr6	29555629	29633976	78348	-	TRUE	1.331	1605	1410	1609	3968	4006	3699	23.03	20.07	22.87	55.42	56.25	51.1	#3D9287
ENSG00000123240	ENST00000263036; ENST00000378747; ENST00000378748; ENST00000378752; ENST00000378757; ENST00000378764; ENST00000424614; ENST00000430081; ENST00000469025; ENST00000482140; ENST00000486862; ENST00000487935	OPTN	protein_coding	protein_coding	optineurin [Source:HGNC Symbol;Acc:HGNC:17142]	0.4871	1877	GO:0016192; GO:0006914; GO:0002376; GO:0045087; GO:0050829; GO:0000086; GO:0034067; GO:0007165; GO:0090161; GO:0007030; GO:0010508; GO:0061734; GO:0008219; GO:0043001; GO:0034620; GO:0001920; GO:1904417; GO:0034613; GO:0043124	GO:0046872; GO:0005515; GO:0070530; GO:0042802; GO:0008022; GO:0017137; GO:0030674; GO:0031593	GO:0005737; GO:0005829; GO:0005794; GO:0048471; GO:0031410; GO:0005634; GO:0005768; GO:0005776; GO:0005654; GO:0005802; GO:0055037; GO:0000139; GO:0055038	2.381e-09	3.689e-07	chr10	13099449	13138308	38860	+	TRUE	1.1	972.9	933.1	975.2	2126	2052	2033	13.9	13.23	13.8	29.56	28.69	27.97	#3D9287
ENSG00000147257	ENST00000370818; ENST00000394299; ENST00000406757; ENST00000631057; ENST00000666017; ENST00000666673; ENST00000667662; ENST00000669691	GPC3	protein_coding	protein_coding	glypican 3 [Source:HGNC Symbol;Acc:HGNC:4451]	0.4632	1362	GO:0009966; GO:0010466; GO:0044267; GO:0016477; GO:0043687; GO:0090263; GO:0009653; GO:0001523; GO:0006024; GO:0006027; GO:0045807; GO:0045879; GO:0045732; GO:1905475; GO:0060828; GO:0060976; GO:0072138; GO:0042074; GO:0072111; GO:0072180; GO:2000050; GO:0001658; GO:0001822; GO:0008285; GO:0009617; GO:0009887; GO:0009948; GO:0010171; GO:0030282; GO:0030316; GO:0030324; GO:0030513; GO:0035116; GO:…	GO:0005515; GO:0030414; GO:0060422	GO:0016020; GO:0005886; GO:0062023; GO:0031225; GO:0046658; GO:0009986; GO:0005576; GO:0031226; GO:0005788; GO:0043202; GO:0005796; GO:0005764	2.387e-09	3.689e-07	chrX	133535745	133985895	450151	-	TRUE	-1.396	850.7	872.3	924.1	327.4	332.5	327.2	16.75	17.04	18.03	6.275	6.406	6.203	#C7E5BE
ENSG00000151014	ENST00000280614; ENST00000515616; ENST00000630479	NOCT	protein_coding	protein_coding	nocturnin [Source:HGNC Symbol;Acc:HGNC:14254]	0.5363	1424	GO:0016311; GO:0007623; GO:0048511; GO:0090503; GO:0032922; GO:0032496; GO:0010629; GO:0006366; GO:0042752; GO:0045600; GO:0045668; GO:0006739; GO:0048255; GO:0009991; GO:0000290; GO:0033962; GO:0045995	GO:0003723; GO:0046872; GO:0016787; GO:0003729; GO:0004535; GO:0000175; GO:0019178; GO:0102757	GO:0005634; GO:0005737; GO:0005739; GO:0048471; GO:0005654; GO:0000932	2.404e-09	3.689e-07	chr4	139015781	139045939	30159	+	TRUE	1.252	456.2	440.3	438.8	1069	1077	1074	8.591	8.227	8.188	19.6	19.86	19.47	#3D9287
ENSG00000137312	ENST00000376389; ENST00000413165; ENST00000416018; ENST00000418160; ENST00000438162; ENST00000445853; ENST00000454845; ENST00000470643; ENST00000476729; ENST00000484168; ENST00000484693; ENST00000487376	FLOT1	protein_coding	protein_coding	flotillin 1 [Source:HGNC Symbol;Acc:HGNC:3757]	0.562	931	GO:0001934; GO:0050821; GO:0022617; GO:0001819; GO:0051260; GO:0051092; GO:0032092; GO:0034976; GO:0045807; GO:0032728; GO:1901741; GO:0072659; GO:0071360; GO:0001765; GO:0002090; GO:0007409; GO:0032226; GO:0033227; GO:0034116; GO:0034141; GO:0035023; GO:0044854; GO:0048643; GO:0051580; GO:0060355; GO:0070528; GO:1901890; GO:1903044; GO:2000049	GO:0005515; GO:0002020; GO:0046982; GO:0035255	GO:0016020; GO:0005765; GO:0005886; GO:0042470; GO:0005901; GO:0031410; GO:0045121; GO:0005925; GO:0005768; GO:0005769; GO:0030027; GO:0070062; GO:0008180; GO:0016323; GO:0030864; GO:0005911; GO:0001931; GO:0005815; GO:0005913; GO:0009897; GO:0016600; GO:0034451; GO:0042383; GO:0044291; GO:0044853; GO:0045202; GO:0048786; GO:0098691; GO:0098793; GO:0098978; GO:0098982	2.672e-09	4.059e-07	chr6	30727709	30742732	15024	-	TRUE	-1.402	3355	3581	4033	1372	1356	1402	96.58	102.3	115	38.45	38.21	38.86	#C7E5BE
ENSG00000078018	ENST00000199940; ENST00000360351; ENST00000361559; ENST00000392193; ENST00000392194; ENST00000445941; ENST00000447185; ENST00000452717; ENST00000461253; ENST00000464007; ENST00000471619; ENST00000473543; ENST00000475600; ENST00000478233; ENST00000481649; ENST00000482864	MAP2	protein_coding	protein_coding	microtubule associated protein 2 [Source:HGNC Symbol;Acc:HGNC:6839]	0.4689	2086	GO:0001578; GO:0021954; GO:0000226; GO:0031175; GO:1903827; GO:0031113; GO:0016358; GO:0030517; GO:0031115; GO:0048813; GO:1901953; GO:1902513; GO:1903744; GO:1904527; GO:2000575; GO:0007409; GO:0030010; GO:0071310	GO:0005515; GO:0008017; GO:0015631; GO:0005516; GO:0002162; GO:0048156; GO:0005198	GO:0005737; GO:0043025; GO:0005730; GO:0005829; GO:0005856; GO:0042995; GO:0005874; GO:0030425; GO:0043005; GO:0005875; GO:0043194; GO:0044294; GO:0032839; GO:0043198; GO:0043203; GO:0044307; GO:0097441; GO:0150001; GO:0150002; GO:0150014; GO:1902737; GO:1990635; GO:1990769; GO:0014069; GO:0034399; GO:0044297; GO:0097442	2.788e-09	4.192e-07	chr2	209424058	209734118	310061	+	TRUE	-1.608	731.8	643.7	673.3	222.7	218.1	211.2	9.408	8.21	8.577	2.787	2.745	2.614	#C7E5BE
ENSG00000078081	ENST00000265598; ENST00000466939; ENST00000470251; ENST00000476015; ENST00000486686	LAMP3	protein_coding	protein_coding	lysosomal associated membrane protein 3 [Source:HGNC Symbol;Acc:HGNC:14582]	0.5356	1356	GO:0002376; GO:0002250; GO:0010628; GO:0010506; GO:0072594; GO:0043154; GO:0035455; GO:1901799; GO:1903900		GO:0016020; GO:0016021; GO:0043231; GO:0005765; GO:0031410; GO:0030659; GO:0005764; GO:0031902; GO:0005886; GO:0048471; GO:0005769; GO:0031982; GO:0097233	2.962e-09	4.407e-07	chr3	183122215	183163839	41625	-	TRUE	1.287	537.3	503.2	501.5	1281	1218	1308	10.62	9.873	9.827	24.65	23.58	24.9	#3D9287
ENSG00000272636	ENST00000343572; ENST00000609727; ENST00000613549	DOC2B	protein_coding	protein_coding	double C2 domain beta [Source:HGNC Symbol;Acc:HGNC:2986]	0.5921	2353	GO:0031340; GO:0032024; GO:0045956; GO:0048791; GO:0008104; GO:0061669	GO:0005509; GO:0005544; GO:0019905	GO:0005737; GO:0016020; GO:0098793; GO:0005886; GO:0031201	3.134e-09	4.61e-07	chr17	142789	181650	38862	-	TRUE	2.163	70.26	87.02	75.46	414.6	361	371.6	0.8008	0.9839	0.8521	4.599	4.027	4.078	#257173
ENSG00000196878	ENST00000356082; ENST00000367030; ENST00000391911; ENST00000415782; ENST00000455193	LAMB3	protein_coding	protein_coding	laminin subunit beta 3 [Source:HGNC Symbol;Acc:HGNC:6490]	0.593	2774	GO:0007155; GO:0009887; GO:0009888; GO:0016477; GO:0034446; GO:0070831; GO:0030198; GO:0008544; GO:0031581; GO:0035987; GO:0050873	GO:0005515; GO:0005201; GO:0005178; GO:0005198; GO:0044877	GO:0005576; GO:0005604; GO:0043256; GO:0062023; GO:0005610	3.187e-09	4.61e-07	chr1	209614870	209652425	37556	-	TRUE	2.091	369.7	481.2	487.6	1918	1782	2095	3.574	4.615	4.67	18.05	16.86	19.5	#257173
ENSG00000087074	ENST00000200453; ENST00000600406	PPP1R15A	protein_coding	protein_coding	protein phosphatase 1 regulatory subunit 15A [Source:HGNC Symbol;Acc:HGNC:14375]	0.5783	2038	GO:0006915; GO:0006417; GO:0070059; GO:0007050; GO:0034976; GO:0006974; GO:0032058; GO:0032515; GO:0032516; GO:0035308; GO:0036496; GO:0070972; GO:1902310; GO:1903898; GO:1903917	GO:0005515; GO:0019901; GO:0008157; GO:0019888; GO:0072542	GO:0016020; GO:0005783; GO:0005789; GO:0005739; GO:0005741; GO:0005737; GO:0005829; GO:0005794; GO:0000164	3.192e-09	4.61e-07	chr19	48872421	48876058	3638	+	TRUE	1.101	3013	3349	3400	6965	6855	7152	39.64	43.71	44.33	89.21	88.27	90.6	#3D9287
ENSG00000163435	ENST00000359651; ENST00000367283; ENST00000367284; ENST00000446188; ENST00000470384; ENST00000475698; ENST00000479874; ENST00000490203; ENST00000495848; ENST00000498017	ELF3	protein_coding	protein_coding	E74 like ETS transcription factor 3 [Source:HGNC Symbol;Acc:HGNC:3318]	0.5916	1512	GO:0006355; GO:0006366; GO:0006954; GO:0007275; GO:0030154; GO:0001824; GO:0009653; GO:0030198; GO:0030855; GO:0045944; GO:0060056; GO:0045893; GO:0006357; GO:0045892; GO:0008544; GO:0045747	GO:0003677; GO:0003700; GO:0043565; GO:0005515; GO:0000978; GO:0001228; GO:0003713; GO:0000981	GO:0005634; GO:0005737; GO:0005794; GO:0005829; GO:0005654; GO:0000790	3.292e-09	4.709e-07	chr1	202007945	202017183	9239	+	TRUE	2.766	18.38	24.11	16.25	204.2	177.2	193.1	0.3259	0.4243	0.2856	3.525	3.075	3.297	#90D0A4
ENSG00000139192	ENST00000266556; ENST00000539384; ENST00000542160; ENST00000543567; ENST00000544021; ENST00000544289; ENST00000544826; ENST00000545700	TAPBPL	protein_coding	protein_coding	TAP binding protein like [Source:HGNC Symbol;Acc:HGNC:30683]	0.5671	1212	GO:0002376; GO:0002502; GO:0002590	GO:0005515; GO:0044877; GO:0023024	GO:0016020; GO:0016021; GO:0005783; GO:0005789; GO:0031090; GO:0043231; GO:0005794; GO:0005886; GO:0000139	3.567e-09	5.021e-07	chr12	6451690	6466517	14828	+	TRUE	2.811	8.648	11.53	8.127	127.6	120	131.4	0.1913	0.2531	0.1782	2.749	2.599	2.8	#90D0A4
ENSG00000165449	ENST00000395347; ENST00000395348; ENST00000490066	SLC16A9	protein_coding	protein_coding	solute carrier family 16 member 9 [Source:HGNC Symbol;Acc:HGNC:23520]	0.4401	2759	GO:0055085; GO:0046415; GO:0015718	GO:0015293; GO:0005515; GO:0008028	GO:0016020; GO:0016021; GO:0005887; GO:0005886	3.579e-09	5.021e-07	chr10	59650761	59736002	85242	-	TRUE	1.022	1372	1285	1300	2715	2724	2627	13.33	12.39	12.52	25.68	25.92	24.58	#3D9287
ENSG00000250264	ENST00000452392	AL669918.1	protein_coding	protein_coding	novel protein, TAP2-HLA-DOB readthrough	0.5856	2705	GO:0055085; GO:0006955; GO:0002376; GO:0015833; GO:0019885; GO:0002250; GO:0002504; GO:0019882	GO:0000166; GO:0005524; GO:0016887; GO:0042626; GO:0015440; GO:0042287; GO:1904680	GO:0016607; GO:0016020; GO:0016021; GO:0005783; GO:0030176; GO:0042825; GO:0042613	3.686e-09	5.123e-07	chr6	32813767	32838822	25056	-	TRUE	1.104	1351	1348	1474	2942	2954	3106	13.4	13.26	14.48	28.39	28.66	29.65	#3D9287
ENSG00000105246	ENST00000221847; ENST00000599339	EBI3	protein_coding	protein_coding	Epstein-Barr virus induced 3 [Source:HGNC Symbol;Acc:HGNC:3129]	0.6326	763	GO:0042088; GO:0045078; GO:0070106; GO:0070757; GO:0006959; GO:0042098; GO:0046641	GO:0005515; GO:0004896; GO:0005125; GO:0019955; GO:0045523	GO:0016020; GO:0005615; GO:0005576; GO:0009897; GO:0043235; GO:0005886; GO:0005788	3.941e-09	5.426e-07	chr19	4229523	4237528	8006	+	TRUE	3.683	20.54	14.68	25.54	376.7	302	448.7	0.7214	0.5114	0.8888	12.88	10.38	15.17	#90D0A4
ENSG00000122861	ENST00000372764; ENST00000446342; ENST00000481390; ENST00000494287; ENST00000496926	PLAU	protein_coding	protein_coding	plasminogen activator, urokinase [Source:HGNC Symbol;Acc:HGNC:9052]	0.55	1276	GO:0006508; GO:0007596; GO:0007599; GO:0031639; GO:0043312; GO:0006935; GO:0007165; GO:0042730; GO:0001666; GO:0010469; GO:0014909; GO:0014910; GO:0030335; GO:0033628; GO:0042127; GO:0061041; GO:2000097	GO:0016787; GO:0005515; GO:0008233; GO:0004252; GO:0008236	GO:0005615; GO:0005576; GO:0005925; GO:0005886; GO:0070062; GO:0035579; GO:0070821; GO:0009986	4.074e-09	5.557e-07	chr10	73909177	73917496	8320	+	TRUE	1.815	144.9	142.6	148.6	517.6	592.5	499.4	3.044	2.973	3.094	10.59	12.19	10.11	#257173
ENSG00000113083	ENST00000231004; ENST00000503759; ENST00000505593; ENST00000508067; ENST00000513319; ENST00000639739	LOX	protein_coding	protein_coding	lysyl oxidase [Source:HGNC Symbol;Acc:HGNC:6664]	0.4368	1971	GO:0055114; GO:0001568; GO:0001649; GO:0001932; GO:0007507; GO:0009725; GO:0010468; GO:0016202; GO:0017015; GO:0018158; GO:0030199; GO:0030282; GO:0030324; GO:0035791; GO:0035904; GO:0035905; GO:0035906; GO:0042060; GO:0042493; GO:0042981; GO:0043491; GO:0045652; GO:0046716; GO:0048251; GO:0048514; GO:0048545; GO:0048747; GO:0060326; GO:0061448; GO:0071310; GO:0071897; GO:1900120; GO:1903010; GO:…	GO:0046872; GO:0016491; GO:0005515; GO:0005507; GO:0016641; GO:0004720; GO:0005518	GO:0005615; GO:0005576; GO:0005581; GO:0005634; GO:0031012	4.154e-09	5.615e-07	chr5	122063195	122078360	15166	-	TRUE	1.447	377.3	378.5	397	1095	1120	978	5.133	5.109	5.352	14.5	14.92	12.81	#3D9287
ENSG00000204580	ENST00000324771; ENST00000376567; ENST00000376568; ENST00000376569; ENST00000376570; ENST00000376575; ENST00000396342; ENST00000412274; ENST00000417521; ENST00000418800; ENST00000421124; ENST00000424544; ENST00000428153; ENST00000431373; ENST00000437124; ENST00000446312; ENST00000452441; ENST00000454612; ENST00000460944; ENST00000465966; ENST00000482050; ENST00000482873; ENST00000484556; ENST0000…	DDR1	protein_coding	protein_coding	discoidin domain receptor tyrosine kinase 1 [Source:HGNC Symbol;Acc:HGNC:2730]	0.6248	1238	GO:0006468; GO:0016310; GO:0007169; GO:0018108; GO:0038063; GO:0007565; GO:0007155; GO:0046777; GO:0030198; GO:0044319; GO:0007595; GO:0038083; GO:0010715; GO:0014909; GO:0061302; GO:0001558; GO:0001952; GO:0007566; GO:0008285; GO:0043583; GO:0060444; GO:0060749; GO:0061564; GO:1990138	GO:0046872; GO:0000166; GO:0004672; GO:0005524; GO:0016301; GO:0016740; GO:0004713; GO:0004714; GO:0005515; GO:0038062; GO:0005518	GO:0016020; GO:0016021; GO:0005887; GO:0005615; GO:0005886; GO:0005576; GO:0043235; GO:0070062	4.328e-09	5.796e-07	chr6	30876421	30900156	23736	+	TRUE	1.248	3661	3860	4220	9142	8833	9957	79.31	82.96	90.57	192.8	187.3	207.7	#3D9287
ENSG00000234745	ENST00000412585; ENST00000434333; ENST00000463574; ENST00000474381; ENST00000481849; ENST00000497377; ENST00000498007; ENST00000639848; ENST00000640094; ENST00000640615	HLA-B	protein_coding	protein_coding	major histocompatibility complex, class I, B [Source:HGNC Symbol;Acc:HGNC:4932]	0.5966	835	GO:0006955; GO:0002376; GO:0050776; GO:0019882; GO:0002474; GO:0002479; GO:0016032; GO:0043312; GO:0060333; GO:0060337; GO:0002480; GO:0002667; GO:0032655; GO:0032675; GO:0042270; GO:2001198; GO:0001916; GO:0002476; GO:0002486	GO:0005515; GO:0042605; GO:0005102	GO:0016020; GO:0016021; GO:0005783; GO:0005794; GO:0009986; GO:0005615; GO:0009897; GO:0005886; GO:0005887; GO:0042612; GO:0070062; GO:0030670; GO:0030667; GO:0000139; GO:0012507; GO:0071556; GO:0031901; GO:0055038	4.417e-09	5.83e-07	chr6	31269491	31357188	87698	-	TRUE	1.317	1844	2078	1984	4792	4621	5344	59.16	66.13	63.07	149.6	145.1	165.1	#3D9287
ENSG00000170231	ENST00000393980; ENST00000402432; ENST00000521362; ENST00000523955	FABP6	protein_coding	protein_coding	fatty acid binding protein 6 [Source:HGNC Symbol;Acc:HGNC:3561]	0.5467	634	GO:0006869; GO:0019433; GO:0006629; GO:0008285	GO:0008289	GO:0005737; GO:0016020; GO:0005829	4.433e-09	5.83e-07	chr5	160187367	160238735	51369	+	TRUE	2.015	61.62	52.42	53.4	259.7	253.4	254.7	2.605	2.199	2.237	10.69	10.49	10.37	#257173
ENSG00000204267	ENST00000374897; ENST00000464100; ENST00000485701; ENST00000620123; ENST00000652259	TAP2	protein_coding	protein_coding	transporter 2, ATP binding cassette subfamily B member [Source:HGNC Symbol;Acc:HGNC:44]	0.5355	2990	GO:0015031; GO:0055085; GO:0002376; GO:0015833; GO:0019885; GO:0002250; GO:0002479; GO:0016032; GO:0002474; GO:1990668; GO:0046967; GO:0002489; GO:0046968	GO:0000166; GO:0005524; GO:0005515; GO:0016887; GO:0042626; GO:0015440; GO:0042287; GO:1904680; GO:0046978; GO:0023029; GO:0015433; GO:0046980	GO:0016607; GO:0016020; GO:0016021; GO:0005783; GO:0005789; GO:0030176; GO:0042825; GO:0030670; GO:0033116; GO:0042824	4.604e-09	6.002e-07	chr6	32821833	32838770	16938	-	TRUE	1.046	2163	2167	2393	4567	4604	4742	19.4	19.28	21.26	39.87	40.41	40.95	#3D9287
ENSG00000077616	ENST00000321955; ENST00000375944; ENST00000524501; ENST00000525171; ENST00000525497; ENST00000526637; ENST00000527493; ENST00000529090; ENST00000532691; ENST00000534061	NAALAD2	protein_coding	protein_coding	N-acetylated alpha-linked acidic dipeptidase 2 [Source:HGNC Symbol;Acc:HGNC:14526]	0.3809	1874	GO:0008152; GO:0006508; GO:0008652; GO:0042135	GO:0046872; GO:0016787; GO:0003824; GO:0008233; GO:0008237; GO:0008236; GO:0004180; GO:0016805; GO:0008239; GO:0050129	GO:0016020; GO:0016021; GO:0005886	4.747e-09	6.135e-07	chr11	90131515	90192894	61380	+	TRUE	-1.466	1037	946.7	905.5	355.6	345.8	325.4	14.83	13.44	12.84	4.953	4.843	4.483	#C7E5BE
ENSG00000118515	ENST00000237305; ENST00000367855; ENST00000367857; ENST00000367858; ENST00000413996; ENST00000460769; ENST00000461976; ENST00000472859; ENST00000473704; ENST00000474427; ENST00000475719; ENST00000475882; ENST00000477460; ENST00000484353; ENST00000485771; ENST00000489458; ENST00000490149; ENST00000524387; ENST00000524764; ENST00000524929; ENST00000525700; ENST00000525877; ENST00000528577; ENST0000…	SGK1	protein_coding	protein_coding	serum/glucocorticoid regulated kinase 1 [Source:HGNC Symbol;Acc:HGNC:10810]	0.454	1254	GO:0006468; GO:0016310; GO:0006915; GO:0035556; GO:0034220; GO:0018105; GO:0042127; GO:0048812; GO:0001558; GO:0006814; GO:0007616; GO:0008217; GO:0030334; GO:0032411; GO:0042981; GO:0050790; GO:0051090; GO:0060453; GO:0070294; GO:0006974	GO:0000166; GO:0004672; GO:0004674; GO:0005524; GO:0016301; GO:0016740; GO:0005515; GO:0015459; GO:0004712; GO:0005246; GO:0017080; GO:0017081; GO:0035091	GO:0005634; GO:0005737; GO:0016607; GO:0016020; GO:0005829; GO:0005783; GO:0005789; GO:0005739; GO:0005886	4.839e-09	6.182e-07	chr6	134169246	134318112	148867	-	TRUE	1.165	486.4	504.3	474.8	1112	1112	1100	10.4	10.7	10.06	23.14	23.27	22.66	#3D9287
ENSG00000169067	ENST00000423391	ACTBL2	protein_coding	protein_coding	actin beta like 2 [Source:HGNC Symbol;Acc:HGNC:17780]	0.4023	2794	GO:0008150; GO:0048488; GO:0098974	GO:0000166; GO:0005524; GO:0005515; GO:0003674; GO:0098973	GO:0005737; GO:0098793; GO:0005615; GO:0005856; GO:0070062; GO:0005884; GO:0098978; GO:0045202	4.878e-09	6.182e-07	chr5	57480018	57482811	2794	-	TRUE	1.33	431.3	468.6	413.3	1101	1155	1093	4.14	4.462	3.93	10.29	10.84	10.1	#3D9287
ENSG00000041982	ENST00000341037; ENST00000350763; ENST00000423613; ENST00000460345; ENST00000473855; ENST00000476680; ENST00000481475; ENST00000498724; ENST00000534839; ENST00000535648; ENST00000537320; ENST00000542877; ENST00000544972; ENST00000635336	TNC	protein_coding	protein_coding	tenascin C [Source:HGNC Symbol;Acc:HGNC:5318]	0.5366	3236	GO:0007155; GO:0042127; GO:0044267; GO:0043687; GO:0030198; GO:0001649; GO:0009611; GO:0007162; GO:0007528; GO:0008284; GO:0009612; GO:0010628; GO:0014012; GO:0031175; GO:0042060; GO:0042475; GO:0045471; GO:0060447; GO:0060739; GO:0060740; GO:0071300; GO:0071305; GO:0071774; GO:0071799	GO:0005515; GO:0005201; GO:0045545	GO:0062023; GO:0005615; GO:0016020; GO:0005576; GO:0005925; GO:0005788; GO:0005604; GO:0005614; GO:0031012; GO:0098966	4.91e-09	6.182e-07	chr9	115019575	115118257	98683	-	TRUE	1.302	598.9	558.8	611.8	1481	1545	1379	4.963	4.594	5.024	11.94	12.53	11	#3D9287
ENSG00000173193	ENST00000460683; ENST00000474629; ENST00000474669; ENST00000475640; ENST00000483611; ENST00000494811; ENST00000649945	PARP14	protein_coding	protein_coding	poly(ADP-ribose) polymerase family member 14 [Source:HGNC Symbol;Acc:HGNC:29232]	0.4244	4085	GO:0002376; GO:0045087; GO:0010629; GO:0042532; GO:0042531; GO:0060336; GO:0006471; GO:0140289; GO:1902216	GO:0016740; GO:0016757; GO:0003950; GO:0005515; GO:0019899; GO:1990404	GO:0005634; GO:0005737; GO:0016020; GO:0005829	5.05e-09	6.305e-07	chr3	122680839	122730840	50002	+	TRUE	1.244	1115	1140	1068	2748	2750	2413	7.316	7.422	6.947	17.56	17.67	15.25	#3D9287
ENSG00000104081	ENST00000354670; ENST00000397573; ENST00000431415; ENST00000557870; ENST00000558057; ENST00000558774; ENST00000559701; ENST00000560430; ENST00000561282; ENST00000561360	BMF	protein_coding	protein_coding	Bcl2 modifying factor [Source:HGNC Symbol;Acc:HGNC:24132]	0.6008	1396	GO:0043065; GO:0006915; GO:0010507; GO:0031334; GO:0090200; GO:0001844; GO:2001244; GO:0034644; GO:0043276	GO:0005515	GO:0016459; GO:0005886; GO:0005829; GO:0005741; GO:0001669	5.101e-09	6.307e-07	chr15	40087890	40108892	21003	-	TRUE	-1.495	931.8	884.9	868.4	309	338.2	286.4	17.9	16.86	16.53	5.777	6.358	5.297	#C7E5BE
ENSG00000049759	ENST00000256830; ENST00000356462; ENST00000357895; ENST00000382850; ENST00000400345; ENST00000431212; ENST00000435432; ENST00000456173; ENST00000456986; ENST00000585323; ENST00000585363; ENST00000585594; ENST00000585970; ENST00000586263; ENST00000586268; ENST00000587190; ENST00000587246; ENST00000587547; ENST00000587634; ENST00000587881; ENST00000588066; ENST00000588494; ENST00000588516; ENST0000…	NEDD4L	protein_coding	protein_coding	NEDD4 like E3 ubiquitin protein ligase [Source:HGNC Symbol;Acc:HGNC:7728]	0.4701	1984	GO:0016567; GO:0006814; GO:0006511; GO:0030154; GO:0042176; GO:0045732; GO:0034220; GO:0019058; GO:0000209; GO:0043161; GO:0016032; GO:0031647; GO:0034765; GO:0042391; GO:1901016; GO:0045807; GO:0060306; GO:1901017; GO:0007588; GO:0030104; GO:0000122; GO:1903861; GO:0086005; GO:2000009; GO:0048814; GO:2000650; GO:1901380; GO:0003254; GO:1902306; GO:0006883; GO:0010038; GO:0070936; GO:2001288; GO:…	GO:0016740; GO:0004842; GO:0005515; GO:0061630; GO:0017080; GO:0044325; GO:0015459; GO:0019871; GO:0019870	GO:0005737; GO:0005794; GO:0005768; GO:0005654; GO:0005829; GO:0070062; GO:0005886; GO:0005771	5.138e-09	6.307e-07	chr18	58044226	58401540	357315	+	TRUE	0.9749	3272	3116	3143	6327	6515	5920	44.23	41.78	42.09	83.24	86.18	77.04	#3D9287
ENSG00000044524	ENST00000336596; ENST00000452448; ENST00000494014	EPHA3	protein_coding	protein_coding	EPH receptor A3 [Source:HGNC Symbol;Acc:HGNC:3387]	0.4322	3781	GO:0006468; GO:0016310; GO:0007155; GO:0007169; GO:0018108; GO:0048013; GO:0007411; GO:0070507; GO:0032956; GO:0016477; GO:0010717; GO:0043087; GO:0051893; GO:1903078; GO:0010976; GO:0071300; GO:0045806; GO:0097155; GO:0097156	GO:0000166; GO:0004672; GO:0005524; GO:0016301; GO:0016740; GO:0004713; GO:0004714; GO:0005003; GO:0005515; GO:0005005; GO:0005004	GO:0016020; GO:0016021; GO:0005887; GO:0005886; GO:0005576; GO:0005769; GO:0043235; GO:0043005	5.439e-09	6.618e-07	chr3	89107621	89482134	374514	+	TRUE	-1.993	429.2	384.8	453.9	93.3	110.5	92.46	3.044	2.707	3.19	0.6441	0.767	0.6313	#C7E5BE
ENSG00000141510	ENST00000269305; ENST00000359597; ENST00000413465; ENST00000420246; ENST00000445888; ENST00000455263; ENST00000503591; ENST00000504290; ENST00000504937; ENST00000505014; ENST00000508793; ENST00000509690; ENST00000510385; ENST00000514944; ENST00000571370; ENST00000574684; ENST00000576024; ENST00000604348; ENST00000610292; ENST00000610538; ENST00000610623; ENST00000615910; ENST00000617185; ENST0000…	TP53	protein_coding	protein_coding	tumor protein p53 [Source:HGNC Symbol;Acc:HGNC:11998]	0.5386	1755	GO:0010628; GO:0008285; GO:0045944; GO:0045893; GO:0045899; GO:0006355; GO:0006915; GO:0006974; GO:0007049; GO:0048511; GO:0007275; GO:0051262; GO:0030154; GO:0006977; GO:0016579; GO:0008283; GO:0007050; GO:0043065; GO:0016032; GO:0006284; GO:0000122; GO:0001701; GO:0001756; GO:0001836; GO:0002309; GO:0002326; GO:0002360; GO:0002931; GO:0006302; GO:0006357; GO:0006606; GO:0006978; GO:0006979; GO:…	GO:0044212; GO:0046872; GO:0005524; GO:0008270; GO:0003677; GO:0003700; GO:0042803; GO:0005515; GO:0042802; GO:0000981; GO:0019901; GO:0003682; GO:0001228; GO:0031625; GO:0000977; GO:0000978; GO:0000980; GO:0035033; GO:0097371; GO:0047485; GO:0019899; GO:0019903; GO:0008134; GO:0002020; GO:0005507; GO:0046982; GO:0001085; GO:0051087; GO:0002039; GO:1990841; GO:0051721; GO:0003730; GO:0097718; GO:…	GO:0005634; GO:0005737; GO:0005654; GO:0005783; GO:0005739; GO:0005759; GO:0005829; GO:0005730; GO:0000790; GO:0016605; GO:0005657; GO:0035861; GO:0016363; GO:0032991; GO:0005669; GO:0016604; GO:0005667; GO:0016020; GO:0016021	5.488e-09	6.618e-07	chr17	7661779	7687550	25772	-	TRUE	0.9946	6365	6328	7058	12910	12850	13620	97.25	95.93	106.9	192.1	192.2	200.3	#3D9287
ENSG00000010030	ENST00000339796; ENST00000340181; ENST00000373737; ENST00000373738; ENST00000538992; ENST00000615781; ENST00000620358; ENST00000627426	ETV7	protein_coding	protein_coding	ETS variant 7 [Source:HGNC Symbol;Acc:HGNC:18160]	0.5661	1536	GO:0006355; GO:0030154; GO:0006357; GO:0000122; GO:0006366; GO:0009887	GO:0003677; GO:0003700; GO:0043565; GO:0000981; GO:0005515; GO:0001227; GO:0000977	GO:0005634; GO:0005654; GO:0000790	5.526e-09	6.618e-07	chr6	36354091	36387800	33710	-	TRUE	2.218	68.1	51.37	62.69	301.9	344.8	309.1	1.189	0.8898	1.084	5.131	5.892	5.195	#257173
ENSG00000162692	ENST00000294728; ENST00000347652; ENST00000370115; ENST00000370119; ENST00000603679; ENST00000650339	VCAM1	protein_coding	protein_coding	vascular cell adhesion molecule 1 [Source:HGNC Symbol;Acc:HGNC:12663]	0.4026	2954	GO:1904646; GO:0007155; GO:0055114; GO:0098609; GO:0050776; GO:0009308; GO:0019221; GO:0030198; GO:0060333; GO:0007160; GO:0007157; GO:0035584; GO:0050901; GO:0042102; GO:0007159; GO:0022614; GO:0030183; GO:0034113; GO:0140039; GO:0001666; GO:0002526; GO:0002544; GO:0007568; GO:0007584; GO:0010043; GO:0010212; GO:0032496; GO:0035094; GO:0035924; GO:0045471; GO:0060326; GO:0060384; GO:0060945; GO:…	GO:0005178; GO:0008131; GO:0050839	GO:0005615; GO:0045177; GO:0016020; GO:0016021; GO:0005783; GO:0005794; GO:0009986; GO:0005886; GO:0005769; GO:0005887; GO:0070062; GO:0009897; GO:0030175; GO:0005902; GO:0002102; GO:0042383; GO:0071065	5.657e-09	6.721e-07	chr1	100719742	100739045	19304	+	TRUE	4.239	0	0	0	169	185.8	179.5	0	0	0	1.493	1.65	1.569	#90D0A4
ENSG00000099860	ENST00000215631; ENST00000585359; ENST00000586759; ENST00000587345; ENST00000587887; ENST00000592937; ENST00000593043	GADD45B	protein_coding	protein_coding	growth arrest and DNA damage inducible beta [Source:HGNC Symbol;Acc:HGNC:4096]	0.6017	865	GO:0006915; GO:0007275; GO:0030154; GO:0051726; GO:0043065; GO:0046330; GO:1900745; GO:0000185; GO:0000186; GO:0006469	GO:0005515	GO:0005634; GO:0005737	5.784e-09	6.77e-07	chr19	2476122	2478259	2138	+	TRUE	1.813	2133	2679	2397	8658	7438	9312	66.07	82.33	73.59	261.1	225.5	277.7	#257173
ENSG00000145911	ENST00000274605	N4BP3	protein_coding	protein_coding	NEDD4 binding protein 3 [Source:HGNC Symbol;Acc:HGNC:29852]	0.6112	5985	GO:0007275; GO:0007399	GO:0005515	GO:0042995; GO:0031410; GO:0030425; GO:0030424	5.79e-09	6.77e-07	chr5	178113532	178126081	12550	+	TRUE	2.39	120	155.2	174.1	852.9	727.8	895.6	0.5376	0.6897	0.7731	3.72	3.191	3.863	#257173
ENSG00000099250	ENST00000265371; ENST00000374816; ENST00000374821; ENST00000374822; ENST00000374823; ENST00000374867; ENST00000374875; ENST00000395995; ENST00000413802; ENST00000418675; ENST00000431894; ENST00000432372; ENST00000455749; ENST00000466932	NRP1	protein_coding	protein_coding	neuropilin 1 [Source:HGNC Symbol;Acc:HGNC:8004]	0.4615	2866	GO:0010595; GO:0035924; GO:0048008; GO:0070374; GO:0043547; GO:0007411; GO:0007275; GO:0030154; GO:0071526; GO:0009887; GO:0001525; GO:0048010; GO:0007399; GO:0038084; GO:0035767; GO:0050731; GO:2000251; GO:0001938; GO:0007165; GO:0007267; GO:0051491; GO:0042327; GO:0001569; GO:0001764; GO:0002040; GO:0002042; GO:0003148; GO:0006930; GO:0007229; GO:0007413; GO:0007507; GO:0008045; GO:0009611; GO:…	GO:0046872; GO:0005515; GO:0017154; GO:0005021; GO:0019838; GO:0008201; GO:0005096; GO:0015026; GO:0019901; GO:0019955; GO:0038085	GO:0016020; GO:0016021; GO:0005615; GO:0005886; GO:0005576; GO:0005925; GO:0005829; GO:0043005; GO:0031410; GO:0002116; GO:0005769; GO:0005883; GO:0009986; GO:0030424; GO:0030426; GO:0043025; GO:0043235; GO:0097443; GO:0098978; GO:0099055	5.991e-09	6.95e-07	chr10	33177492	33336262	158771	-	TRUE	-1.025	2334	2156	2268	1128	1076	1101	21.84	20.01	21.03	10.27	9.857	9.921	#14505C
ENSG00000022267	ENST00000370674; ENST00000370676; ENST00000370683; ENST00000394153; ENST00000394155; ENST00000420362; ENST00000434885; ENST00000449474; ENST00000452016; ENST00000456445; ENST00000458357; ENST00000477080; ENST00000477204; ENST00000535737; ENST00000539015; ENST00000543669; ENST00000618438; ENST00000625935; ENST00000626004; ENST00000627383; ENST00000627578; ENST00000627812; ENST00000628032; ENST0000…	FHL1	protein_coding	protein_coding	four and a half LIM domains 1 [Source:HGNC Symbol;Acc:HGNC:3702]	0.5131	1261	GO:0007275; GO:0030154; GO:0007517; GO:0030308; GO:1901016; GO:0009887; GO:0010972; GO:2000134; GO:0043268; GO:0003254	GO:0046872; GO:0005515; GO:0003674; GO:0044325	GO:0005829; GO:0005886; GO:0005634; GO:0005737; GO:0005925	6.052e-09	6.965e-07	chrX	136146702	136211359	64658	+	TRUE	-0.7347	45860	44840	47170	27040	27230	28560	975.3	945.9	993.9	559.8	566.8	584.8	#14505C
ENSG00000105499	ENST00000354276; ENST00000593765; ENST00000594156; ENST00000594790; ENST00000595161; ENST00000595487; ENST00000595899; ENST00000596138; ENST00000596352; ENST00000596353; ENST00000596510; ENST00000597377; ENST00000597713; ENST00000598185; ENST00000598457; ENST00000598488; ENST00000598813; ENST00000599063; ENST00000599111; ENST00000599239; ENST00000599300; ENST00000599921; ENST00000600170; ENST0000…	PLA2G4C	protein_coding	protein_coding	phospholipase A2 group IVC [Source:HGNC Symbol;Acc:HGNC:9037]	0.531	870	GO:0006629; GO:0009395; GO:0016042; GO:0006954; GO:0035556; GO:0006644; GO:0019369; GO:0036149; GO:0036151; GO:0036152; GO:0007567; GO:0046475	GO:0016787; GO:0004620; GO:0004623; GO:0102567; GO:0102568; GO:0005509; GO:0005544; GO:0047498; GO:0005543; GO:0004622; GO:0047499; GO:0008970	GO:0016020; GO:0005829; GO:0005737; GO:0005789; GO:0005635; GO:0005654; GO:0005938	6.493e-09	7.415e-07	chr19	48047843	48110817	62975	-	TRUE	2.81	32.43	23.07	41.79	307.2	283.9	265.6	0.9989	0.7048	1.276	9.211	8.557	7.876	#90D0A4
ENSG00000069399	ENST00000164227; ENST00000403534; ENST00000444487; ENST00000464319; ENST00000473468; ENST00000473473; ENST00000474300; ENST00000477832; ENST00000487394	BCL3	protein_coding	protein_coding	BCL3 transcription coactivator [Source:HGNC Symbol;Acc:HGNC:998]	0.6529	865	GO:0043066; GO:0006974; GO:0045893; GO:0045727; GO:0006351; GO:0009615; GO:0042981; GO:0045892; GO:0007249; GO:0030330; GO:0046426; GO:0042771; GO:0045415; GO:0002268; GO:0002315; GO:0002455; GO:0002467; GO:0010225; GO:0019730; GO:0030198; GO:0032729; GO:0042088; GO:0042536; GO:0042742; GO:0042832; GO:0045064; GO:0045082; GO:0045944; GO:0048536; GO:0051101; GO:0051457; GO:1901222	GO:0005515; GO:0008134; GO:0030674; GO:0003677; GO:0003700	GO:0005634; GO:0005737; GO:0043231; GO:0005829; GO:0005654; GO:0005886; GO:0048471; GO:0030496; GO:0032991; GO:0032996; GO:0033257	6.615e-09	7.497e-07	chr19	44747705	44760044	12340	+	TRUE	2.352	87.56	113.2	124.2	616.1	522	640.8	2.712	3.479	3.812	18.58	15.82	19.11	#257173
ENSG00000132205	ENST00000254528; ENST00000308080; ENST00000583776	EMILIN2	protein_coding	protein_coding	elastin microfibril interfacer 2 [Source:HGNC Symbol;Acc:HGNC:19881]	0.6225	2754	GO:0007155; GO:0008150	GO:0005515; GO:0030023	GO:0005576; GO:0005581; GO:0062023	6.721e-09	7.558e-07	chr18	2847006	2916003	68998	+	TRUE	0.8731	2553	2635	2477	4602	4753	4712	24.86	25.45	23.9	43.62	45.29	44.17	#3D9287
ENSG00000075426	ENST00000264716; ENST00000379619; ENST00000436647; ENST00000460736	FOSL2	protein_coding	protein_coding	FOS like 2, AP-1 transcription factor subunit [Source:HGNC Symbol;Acc:HGNC:3798]	0.5647	3456	GO:0006355; GO:0006357; GO:0045944; GO:0003334; GO:0008219; GO:0045893; GO:0048146	GO:0003677; GO:0003700; GO:0005515; GO:0000978; GO:0000981; GO:0001228; GO:0000977; GO:0003682	GO:0005634; GO:0005654; GO:0000790	7.159e-09	7.99e-07	chr2	28392448	28417317	24870	+	TRUE	1.022	1379	1392	1506	2878	2827	3008	10.7	10.72	11.58	21.74	21.47	22.47	#3D9287
ENSG00000092010	ENST00000206451; ENST00000382708; ENST00000470718; ENST00000558112; ENST00000559123; ENST00000559741; ENST00000560420; ENST00000561059; ENST00000561142; ENST00000561435	PSME1	protein_coding	protein_coding	proteasome activator subunit 1 [Source:HGNC Symbol;Acc:HGNC:9568]	0.5221	870	GO:0038095; GO:0050852; GO:0000165; GO:0000209; GO:0002223; GO:0002479; GO:0006521; GO:0010972; GO:0016579; GO:0031145; GO:0031146; GO:0033209; GO:0038061; GO:0043161; GO:0043488; GO:0043687; GO:0055085; GO:0060071; GO:0061418; GO:0070498; GO:0090090; GO:0090263; GO:1901990; GO:1902036; GO:0010950; GO:0061136; GO:2000045; GO:0019884	GO:0005515; GO:0061133	GO:0005737; GO:0000502; GO:0008537; GO:0005654; GO:0005829; GO:0070062	7.56e-09	8.364e-07	chr14	24136163	24138967	2805	+	TRUE	0.8322	2913	2874	2888	5328	5065	5076	89.76	87.85	88.18	159.8	152.7	150.6	#3D9287
ENSG00000149294	ENST00000316851; ENST00000401611; ENST00000524916; ENST00000525355; ENST00000525691; ENST00000525973; ENST00000526322; ENST00000528158; ENST00000528590; ENST00000529356; ENST00000530090; ENST00000530543; ENST00000531044; ENST00000531817; ENST00000533073; ENST00000533226; ENST00000534046; ENST00000534516; ENST00000611284; ENST00000613217; ENST00000615112; ENST00000615285; ENST00000615525; ENST0000…	NCAM1	protein_coding	protein_coding	neural cell adhesion molecule 1 [Source:HGNC Symbol;Acc:HGNC:7656]	0.5158	2153	GO:0007155; GO:0046718; GO:0000165; GO:0016032; GO:0007411; GO:0060333; GO:0071679; GO:2001260	GO:0001618; GO:0005515	GO:0016020; GO:0016021; GO:0005829; GO:0005886; GO:0005576; GO:0031225; GO:0062023; GO:0009986; GO:0000139; GO:0009897	7.608e-09	8.364e-07	chr11	112961247	113278436	317190	+	TRUE	-1.013	1643	1579	1556	788.7	771.6	791.3	20.47	19.51	19.2	9.562	9.406	9.489	#14505C
ENSG00000156466	ENST00000287020; ENST00000620978; ENST00000621429	GDF6	protein_coding	protein_coding	growth differentiation factor 6 [Source:HGNC Symbol;Acc:HGNC:4221]	0.6128	1955	GO:0030509; GO:0045893; GO:0006915; GO:0007275; GO:0045444; GO:0045666; GO:0060395; GO:1900745; GO:0042981; GO:0032332; GO:0010862; GO:0043408; GO:0048468; GO:0060389; GO:0032924; GO:1990009	GO:0008083; GO:0005125; GO:0042803; GO:0005160	GO:0005615; GO:0005576	7.678e-09	8.378e-07	chr8	96142333	96160806	18474	-	TRUE	-1.544	428.1	467.6	442.3	154	144.8	140.5	5.872	6.363	6.012	2.057	1.944	1.855	#C7E5BE
ENSG00000141232	ENST00000268957; ENST00000499247; ENST00000509385	TOB1	protein_coding	protein_coding	transducer of ERBB2, 1 [Source:HGNC Symbol;Acc:HGNC:11979]	0.4825	1531	GO:0009967; GO:1903507; GO:0008285; GO:0060213; GO:1900153; GO:0010468; GO:0017148; GO:0060212; GO:0030514; GO:0045668; GO:0060390	GO:0005515; GO:0003714; GO:0030971; GO:0005070; GO:0046332	GO:0005634; GO:0005737; GO:0030014	7.759e-09	8.394e-07	chr17	50862223	50867978	5756	-	TRUE	-0.9599	3079	3024	3252	1550	1651	1594	53.92	52.54	56.43	26.43	28.3	26.87	#14505C
ENSG00000163840	ENST00000296161; ENST00000383661	DTX3L	protein_coding	protein_coding	deltex E3 ubiquitin ligase 3L [Source:HGNC Symbol;Acc:HGNC:30323]	0.4644	3228	GO:0015031; GO:0016567; GO:0006325; GO:0006281; GO:0006974; GO:0051865; GO:0006511; GO:0006302; GO:0007219; GO:0045893; GO:0002376; GO:0045087; GO:0010390; GO:0051607; GO:0070936; GO:0008333; GO:0000209; GO:2001034; GO:0032092; GO:0002230; GO:0033523; GO:0033522; GO:1902966; GO:1900182; GO:0035563; GO:0051444; GO:1901666; GO:2000646	GO:0046872; GO:0016740; GO:0005515; GO:0004842; GO:0019899; GO:0042393; GO:0044389; GO:0004857; GO:0008047; GO:0097677	GO:0005634; GO:0005737; GO:0016020; GO:0005829; GO:0005654; GO:0005765; GO:0005764; GO:0005768; GO:0005769; GO:0031901; GO:0032991	7.806e-09	8.394e-07	chr3	122564338	122575203	10866	+	TRUE	1.047	1511	1469	1356	2948	3112	2932	12.55	12.11	11.16	23.84	25.3	23.45	#3D9287
ENSG00000136048	ENST00000258534; ENST00000544152; ENST00000546729; ENST00000549066; ENST00000549365; ENST00000551403; ENST00000614926	DRAM1	protein_coding	protein_coding	DNA damage regulated autophagy modulator 1 [Source:HGNC Symbol;Acc:HGNC:25645]	0.4243	1017	GO:0006915; GO:0006914; GO:0010506	GO:0005515	GO:0005737; GO:0016020; GO:0016021; GO:0005765; GO:0005764	8.012e-09	8.553e-07	chr12	101877580	102012130	134551	+	TRUE	1.08	695.1	716.1	738.4	1494	1591	1493	18.33	18.73	19.29	38.34	41.05	37.9	#3D9287
ENSG00000163131	ENST00000368985; ENST00000448301; ENST00000472977; ENST00000480760; ENST00000483930; ENST00000607427	CTSS	protein_coding	protein_coding	cathepsin S [Source:HGNC Symbol;Acc:HGNC:2545]	0.3925	1304	GO:0006508; GO:0002250; GO:0043312; GO:0019886; GO:0006955; GO:0002224; GO:0022617; GO:0051603; GO:0019882; GO:0030574; GO:0097067; GO:0034769; GO:0010447; GO:0016485; GO:0048002; GO:2001259	GO:0016787; GO:0008233; GO:0008234; GO:0004197; GO:0001968; GO:0005518; GO:0043394; GO:0043236	GO:0005615; GO:0043231; GO:0005576; GO:0005764; GO:0062023; GO:1904813; GO:1904724; GO:0043202; GO:0036021; GO:0005770	8.439e-09	8.944e-07	chr1	150730188	150765792	35605	-	TRUE	2.263	19.46	18.87	18.57	128.5	124.8	133.2	0.4001	0.385	0.3785	2.573	2.512	2.638	#257173
ENSG00000095637	ENST00000277982; ENST00000306402; ENST00000354106; ENST00000361941; ENST00000371227; ENST00000371228; ENST00000371239; ENST00000371241; ENST00000371245; ENST00000371246; ENST00000371247; ENST00000371249; ENST00000465489; ENST00000472854; ENST00000474353; ENST00000482068; ENST00000486141; ENST00000492542; ENST00000607232; ENST00000634504; ENST00000647619; ENST00000649575; ENST00000649911	SORBS1	protein_coding	protein_coding	sorbin and SH3 domain containing 1 [Source:HGNC Symbol;Acc:HGNC:14565]	0.4761	3038	GO:0046326; GO:1903078; GO:0032869; GO:0048041; GO:0008286; GO:0006936; GO:0046628; GO:0007160; GO:0045725; GO:0046889; GO:0043149	GO:0005515; GO:0003779; GO:0005158; GO:0005070; GO:0008092	GO:0005634; GO:0005737; GO:0016020; GO:0005813; GO:0005886; GO:0005925; GO:0005856; GO:0030054; GO:0045121; GO:0005829; GO:0001725; GO:0005912; GO:0016363; GO:0005913; GO:0005899; GO:0005915; GO:0005924	9.189e-09	9.67e-07	chr10	95311771	95561414	249644	-	TRUE	1.089	492.9	517.9	524.7	1104	1095	1101	4.351	4.535	4.589	9.484	9.464	9.359	#3D9287
ENSG00000010818	ENST00000012134; ENST00000367603; ENST00000367604; ENST00000421237; ENST00000474532	HIVEP2	protein_coding	protein_coding	human immunodeficiency virus type I enhancer binding protein 2 [Source:HGNC Symbol;Acc:HGNC:4921]	0.4644	6029	GO:0006357	GO:0003676; GO:0046872; GO:0003677; GO:0000981	GO:0005634; GO:0005654	9.663e-09	1.003e-06	chr6	142751469	142956698	205230	-	TRUE	1.087	1345	1165	1270	2673	2739	2649	5.981	5.14	5.597	11.57	11.92	11.35	#3D9287
ENSG00000108797	ENST00000264638; ENST00000585534; ENST00000586801; ENST00000591662	CNTNAP1	protein_coding	protein_coding	contactin associated protein 1 [Source:HGNC Symbol;Acc:HGNC:8011]	0.5728	2872	GO:0009967; GO:0007155; GO:0048812; GO:0030913; GO:0007165; GO:0022010; GO:0007010; GO:0002175; GO:0019227; GO:0022011; GO:0031175; GO:0050884; GO:0050885; GO:0071205	GO:0005515; GO:0017124; GO:0038023; GO:0005070	GO:0016020; GO:0016021; GO:0030054; GO:0033270; GO:0005887; GO:0033010; GO:0030424; GO:0048787	9.699e-09	1.003e-06	chr17	42682531	42699993	17463	+	TRUE	1.418	331.9	355.4	400.5	1016	985	953.6	3.099	3.292	3.705	9.232	9.001	8.572	#3D9287
ENSG00000101230	ENST00000262487	ISM1	protein_coding	protein_coding	isthmin 1 [Source:HGNC Symbol;Acc:HGNC:16213]	0.5498	3090	GO:0016525		GO:0005576	9.74e-09	1.003e-06	chr20	13221274	13300651	79378	+	TRUE	1.914	68.1	61.86	54.56	262.3	250.5	266.5	0.591	0.5326	0.4692	2.216	2.128	2.227	#257173
ENSG00000213949	ENST00000282588; ENST00000504086; ENST00000504669; ENST00000506275; ENST00000509049; ENST00000513737; ENST00000514262; ENST00000650673	ITGA1	protein_coding	protein_coding	integrin subunit alpha 1 [Source:HGNC Symbol;Acc:HGNC:6134]	0.4008	4427	GO:0007155; GO:0007229; GO:0008285; GO:0030198; GO:0007160; GO:0006936; GO:0032516; GO:0042059; GO:0000187; GO:0030593; GO:0042311; GO:0043525; GO:0045123; GO:0048812; GO:0060326	GO:0046872; GO:0005515; GO:0019903; GO:0005518; GO:0098639; GO:0005102	GO:0016020; GO:0016021; GO:0009986; GO:0008305; GO:0005925; GO:0005886; GO:0070062; GO:0034665; GO:0001669; GO:0009897; GO:0043005; GO:0043204; GO:0045121; GO:0045178	1.009e-08	1.033e-06	chr5	52787916	52959209	171294	+	TRUE	1.032	1570	1406	1472	3030	3165	2932	9.508	8.449	8.835	17.86	18.77	17.1	#3D9287
ENSG00000169248	ENST00000306621; ENST00000503860	CXCL11	protein_coding	protein_coding	C-X-C motif chemokine ligand 11 [Source:HGNC Symbol;Acc:HGNC:10638]	0.3709	1123	GO:0006955; GO:0006935; GO:0006954; GO:0006952; GO:0071222; GO:0030593; GO:0070098; GO:0007186; GO:0042127; GO:0007165; GO:0007267; GO:0010818; GO:0007189; GO:0030595; GO:0051281; GO:0061844	GO:0005515; GO:0005125; GO:0008009; GO:0008201; GO:0048248	GO:0005623; GO:0005576; GO:0005615	1.026e-08	1.038e-06	chr4	76033682	76041415	7734	-	TRUE	3.399	2.162	0	1.161	94.18	114.3	111.5	0.05163	0	0.02747	2.189	2.671	2.563	#90D0A4
ENSG00000115525	ENST00000306262; ENST00000377332; ENST00000393805; ENST00000393808; ENST00000433665; ENST00000455892; ENST00000461199; ENST00000461206; ENST00000461892; ENST00000473122; ENST00000484728; ENST00000487896; ENST00000490946; ENST00000638178; ENST00000638227; ENST00000638258; ENST00000638288; ENST00000638321; ENST00000638484; ENST00000638523; ENST00000638542; ENST00000638572; ENST00000638581; ENST0000…	ST3GAL5	protein_coding	protein_coding	ST3 beta-galactoside alpha-2,3-sialyltransferase 5 [Source:HGNC Symbol;Acc:HGNC:10872]	0.4545	2287	GO:0006486; GO:0097503; GO:0005975; GO:0006688; GO:0001574	GO:0016740; GO:0008373; GO:0016757; GO:0004513; GO:0047291	GO:0016020; GO:0016021; GO:0005794; GO:0000139; GO:0005887	1.035e-08	1.038e-06	chr2	85837120	85905199	68080	-	TRUE	-1.083	1003	968.8	982.1	463.9	451.5	463.2	11.76	11.27	11.41	5.294	5.182	5.229	#14505C
ENSG00000204381	ENST00000375614; ENST00000375615; ENST00000436913; ENST00000525126; ENST00000525866; ENST00000528102; ENST00000528924; ENST00000530962; ENST00000533265; ENST00000533999	LAYN	protein_coding	protein_coding	layilin [Source:HGNC Symbol;Acc:HGNC:29471]	0.5032	1484		GO:0030246; GO:0005540	GO:0016020; GO:0016021; GO:0005925; GO:0009986; GO:0001726	1.036e-08	1.038e-06	chr11	111540280	111561745	21466	+	TRUE	1.134	387	405.7	402.8	871.4	886.9	901	6.993	7.274	7.213	15.33	15.68	15.67	#3D9287
ENSG00000148677	ENST00000371697	ANKRD1	protein_coding	protein_coding	ankyrin repeat domain 1 [Source:HGNC Symbol;Acc:HGNC:15819]	0.4325	1979	GO:0043065; GO:0071356; GO:0071222; GO:1903508; GO:0006357; GO:0000122; GO:0010976; GO:0071407; GO:0071456; GO:0071260; GO:0050714; GO:0071560; GO:0035994; GO:0045214; GO:0055008; GO:0019216; GO:0071347; GO:0043517; GO:2000279	GO:0008134; GO:0005515; GO:0003713; GO:0070412; GO:0001085; GO:0003677; GO:0003714; GO:0031432; GO:0042826; GO:0002039; GO:0061629	GO:0005737; GO:0005634; GO:0001650; GO:0031674; GO:0005654; GO:0005829	1.043e-08	1.038e-06	chr10	90912096	90921276	9181	-	TRUE	0.6978	14830	15140	14170	23830	24070	23710	201	203.5	190.2	314.3	319.1	309.3	#3D9287
ENSG00000187498	ENST00000375820; ENST00000467182; ENST00000474391; ENST00000543140; ENST00000615732; ENST00000647632; ENST00000647797; ENST00000648170; ENST00000648695; ENST00000648966; ENST00000648989; ENST00000649484; ENST00000649720; ENST00000649738; ENST00000650115; ENST00000650138; ENST00000650424; ENST00000650566	COL4A1	protein_coding	protein_coding	collagen type IV alpha 1 chain [Source:HGNC Symbol;Acc:HGNC:2202]	0.4946	1697	GO:0030198; GO:0001525; GO:0001569; GO:0061304; GO:0007420; GO:0007528; GO:0030855; GO:0038063; GO:0048514; GO:0061333; GO:0071230; GO:0071711	GO:0005515; GO:0005201; GO:0030020; GO:0048407	GO:0005576; GO:0005581; GO:0005615; GO:0031012; GO:0062023; GO:0005604; GO:0005788; GO:0005587	1.105e-08	1.086e-06	chr13	110148963	110307157	158195	-	TRUE	0.8912	6312	6205	5738	11550	11540	10800	99.74	97.27	89.85	177.6	178.4	164.4	#3D9287
ENSG00000125726	ENST00000245903; ENST00000423145; ENST00000597430	CD70	protein_coding	protein_coding	CD70 molecule [Source:HGNC Symbol;Acc:HGNC:11937]	0.5905	788	GO:0006955; GO:0033209; GO:0042102; GO:0002456; GO:0007165; GO:0007267; GO:0097191; GO:0042100; GO:0019724	GO:0005125; GO:0005164; GO:0005515; GO:0005102; GO:0002020	GO:0016020; GO:0016021; GO:0005615; GO:0005886; GO:0070062; GO:0005887	1.105e-08	1.086e-06	chr19	6583183	6604103	20921	-	TRUE	3.365	19.46	44.03	40.63	438.3	393.4	517.6	0.6622	1.487	1.37	14.52	13.1	16.96	#90D0A4
ENSG00000139292	ENST00000266674; ENST00000536515; ENST00000540815; ENST00000547310; ENST00000549015; ENST00000550851	LGR5	protein_coding	protein_coding	leucine rich repeat containing G protein-coupled receptor 5 [Source:HGNC Symbol;Acc:HGNC:4504]	0.426	2503	GO:0007186; GO:0007165; GO:0001942; GO:0009994; GO:0042127; GO:0048839; GO:0090263; GO:2001013; GO:0009755; GO:0007189; GO:0007190	GO:0004930; GO:0016500; GO:0004888; GO:0005515; GO:0008528	GO:0016020; GO:0016021; GO:0005794; GO:0005886; GO:0005887; GO:0032588	1.139e-08	1.111e-06	chr12	71439798	71586310	146513	+	TRUE	-1.503	837.8	745.4	795.2	281.7	292.4	245.6	8.975	7.923	8.442	2.937	3.066	2.534	#C7E5BE
ENSG00000168610	ENST00000264657; ENST00000389272; ENST00000404395; ENST00000462269; ENST00000462286; ENST00000471989; ENST00000478276; ENST00000491272; ENST00000498330; ENST00000585360; ENST00000585517; ENST00000588065; ENST00000588969; ENST00000590776	STAT3	protein_coding	protein_coding	signal transducer and activator of transcription 3 [Source:HGNC Symbol;Acc:HGNC:11364]	0.502	1710	GO:0035278; GO:0010628; GO:0045944; GO:1904685; GO:0045893; GO:0030335; GO:0016310; GO:0006355; GO:0007165; GO:0006954; GO:0006952; GO:0006357; GO:0016032; GO:0019221; GO:0006606; GO:0051726; GO:0007399; GO:0051092; GO:0060259; GO:0045747; GO:0097009; GO:0007259; GO:0032355; GO:0032870; GO:0038111; GO:0060396; GO:0042531; GO:0070102; GO:1902895; GO:0000122; GO:0035019; GO:0060019; GO:0042593; GO:…	GO:0044212; GO:0003677; GO:0003700; GO:0031490; GO:0042803; GO:0005515; GO:0042802; GO:0001228; GO:0000978; GO:0000981; GO:0019901; GO:0019903; GO:0008134; GO:0001103; GO:0046983; GO:0004879; GO:0031730; GO:0035259; GO:0043565	GO:0005737; GO:0005634; GO:0005829; GO:0005654; GO:0005886; GO:0000790; GO:0090575; GO:0005667; GO:0005739; GO:0005743; GO:0014069; GO:0044798; GO:0098685; GO:0098978	1.146e-08	1.111e-06	chr17	42313324	42388568	75245	-	TRUE	0.7702	3500	3396	3410	5981	5876	5740	54.89	52.83	52.98	91.3	90.18	86.67	#3D9287
ENSG00000182022	ENST00000346248; ENST00000435907; ENST00000462406; ENST00000476765; ENST00000628426	CHST15	protein_coding	protein_coding	carbohydrate sulfotransferase 15 [Source:HGNC Symbol;Acc:HGNC:18137]	0.5121	2887	GO:0030206; GO:0019319	GO:0016740; GO:0005515; GO:0050656; GO:0050659	GO:0016020; GO:0016021; GO:0005794; GO:0000139	1.166e-08	1.119e-06	chr10	124007668	124093598	85931	-	TRUE	0.8031	1896	1837	1866	3235	3289	3267	17.61	16.93	17.17	29.25	29.9	29.21	#3D9287
ENSG00000115738	ENST00000234091; ENST00000331129; ENST00000396290; ENST00000472142	ID2	protein_coding	protein_coding	inhibitor of DNA binding 2 [Source:HGNC Symbol;Acc:HGNC:5361]	0.473	1109	GO:0019216; GO:0045892; GO:0048511; GO:0007275; GO:0032922; GO:0045893; GO:0030182; GO:0051726; GO:0010628; GO:0007623; GO:0010629; GO:0045665; GO:0042752; GO:0048661; GO:0090398; GO:0043153; GO:0071158; GO:0048557; GO:0045475; GO:0048663; GO:0033598; GO:2000045; GO:0043392; GO:0043433; GO:0045777; GO:0000122; GO:0001656; GO:0001779; GO:0001966; GO:0002521; GO:0003149; GO:0003166; GO:0007507; GO:…	GO:0046983; GO:0005515; GO:0003700; GO:0000981; GO:0008134; GO:0044325; GO:0001085	GO:0005737; GO:0005634; GO:0032991; GO:0005829	1.17e-08	1.119e-06	chr2	8678845	8684461	5617	+	TRUE	-0.8042	3294	3255	3304	1914	1848	1868	79.64	78.09	79.16	45.04	43.73	43.49	#14505C
ENSG00000100234	ENST00000266085	TIMP3	protein_coding	protein_coding	TIMP metallopeptidase inhibitor 3 [Source:HGNC Symbol;Acc:HGNC:11822]	0.4871	4603	GO:0070373; GO:1904684; GO:0050896; GO:0010466; GO:0007601; GO:0010951; GO:0002576; GO:0010033; GO:0009725; GO:0034097; GO:0051045; GO:0071310; GO:1903984	GO:0046872; GO:0005515; GO:0008191; GO:0030414; GO:0002020; GO:0004857	GO:0005634; GO:0005576; GO:0005615; GO:0031012; GO:0062023; GO:0031089; GO:0005604	1.215e-08	1.155e-06	chr22	32801701	32863043	61343	+	TRUE	-0.9367	1959	1882	1849	1007	967.8	983.5	11.41	10.88	10.68	5.71	5.518	5.516	#14505C
ENSG00000187595	ENST00000436535; ENST00000453355; ENST00000461831; ENST00000496039; ENST00000618554; ENST00000649819	ZNF385C	protein_coding	protein_coding	zinc finger protein 385C [Source:HGNC Symbol;Acc:HGNC:33722]	0.5799	2130		GO:0003676; GO:0008270; GO:0046872; GO:0005515	GO:0005634	1.255e-08	1.184e-06	chr17	42025576	42098479	72904	-	TRUE	1.702	118.9	113.2	138.2	444.5	399.1	426	1.497	1.414	1.723	5.447	4.918	5.164	#257173
ENSG00000146648	ENST00000275493; ENST00000342916; ENST00000344576; ENST00000420316; ENST00000450046; ENST00000454757; ENST00000455089; ENST00000459688; ENST00000463948; ENST00000485503; ENST00000638463	EGFR	protein_coding	protein_coding	epidermal growth factor receptor [Source:HGNC Symbol;Acc:HGNC:3236]	0.5303	2999	GO:0008284; GO:1900087; GO:0051897; GO:0070374; GO:0090263; GO:0006468; GO:0016310; GO:0043066; GO:0007169; GO:0007165; GO:0007275; GO:0046718; GO:0030154; GO:0045944; GO:0001934; GO:0033138; GO:0000165; GO:0008283; GO:0030335; GO:0045739; GO:0001503; GO:0061024; GO:0045746; GO:0046777; GO:0007173; GO:0030307; GO:0038128; GO:2000145; GO:0042177; GO:0042059; GO:0042327; GO:0045740; GO:0034614; GO:…	GO:0000166; GO:0004672; GO:0005524; GO:0016301; GO:0016740; GO:0004713; GO:0004714; GO:0005515; GO:0004709; GO:0042802; GO:0045296; GO:0051015; GO:0003682; GO:0031625; GO:0003690; GO:0019899; GO:0019903; GO:0046982; GO:0001618; GO:0030235; GO:0004888; GO:0005006; GO:0005102; GO:0005178; GO:0005516; GO:0019901; GO:0048408	GO:0005634; GO:0005737; GO:0016020; GO:0016021; GO:0005783; GO:0005789; GO:0005794; GO:0005886; GO:0005615; GO:0005576; GO:0000139; GO:0045121; GO:0009986; GO:0005925; GO:0005768; GO:0005887; GO:0043235; GO:0031901; GO:0010008; GO:0032991; GO:0031965; GO:0030665; GO:0009925; GO:0016323; GO:0016324; GO:0030139; GO:0045202; GO:0048471; GO:0070435; GO:0097489	1.267e-08	1.184e-06	chr7	55019017	55211628	192612	+	TRUE	0.9156	2835	2949	2797	5316	5722	5178	25.35	26.16	24.78	46.27	50.08	44.58	#3D9287
ENSG00000183287	ENST00000398179; ENST00000439986; ENST00000589116; ENST00000589419; ENST00000649564; ENST00000650467	CCBE1	protein_coding	protein_coding	collagen and calcium binding EGF domains 1 [Source:HGNC Symbol;Acc:HGNC:29426]	0.4875	3632	GO:0007275; GO:0002040; GO:0001525; GO:1900748; GO:0010575; GO:0001946; GO:0010954; GO:0048845; GO:0001945; GO:0003016; GO:0007585; GO:0010595; GO:0030324; GO:0045766; GO:1901492	GO:0005509; GO:0005515; GO:0002020; GO:0005518	GO:0005615; GO:0005576; GO:0005581; GO:0031012	1.269e-08	1.184e-06	chr18	59430939	59697662	266724	-	TRUE	1.27	367.5	329.2	322.7	816.8	839.2	844.8	2.714	2.411	2.361	5.871	6.064	6.005	#3D9287
ENSG00000148344	ENST00000340607; ENST00000481476	PTGES	protein_coding	protein_coding	prostaglandin E synthase [Source:HGNC Symbol;Acc:HGNC:9599]	0.5664	1810	GO:0006629; GO:0006631; GO:0006633; GO:0055114; GO:0006749; GO:0007165; GO:0001516; GO:0002526; GO:0002544; GO:0006693; GO:0008285; GO:0014070; GO:0019371; GO:0032496; GO:0032526; GO:0034097; GO:0051592	GO:0016853; GO:0004364; GO:0043295; GO:0050220	GO:0016020; GO:0016021; GO:0005739; GO:0005789; GO:0005641; GO:0005737; GO:0043231; GO:0048471	1.294e-08	1.199e-06	chr9	129738331	129753042	14712	-	TRUE	1.592	195.7	216	236.8	703.3	617.3	691.6	2.899	3.174	3.477	10.14	8.95	9.865	#3D9287
ENSG00000198759	ENST00000361306; ENST00000380602; ENST00000473826	EGFL6	protein_coding	protein_coding	EGF like domain multiple 6 [Source:HGNC Symbol;Acc:HGNC:3235]	0.4552	1717	GO:0007155; GO:0007275; GO:0030154; GO:0010811; GO:0030198	GO:0005509; GO:0005178	GO:0016020; GO:0005576; GO:0005604; GO:0005615; GO:0031012	1.311e-08	1.207e-06	chrX	13569601	13633575	63975	+	TRUE	3.111	3.243	5.242	1.161	107.4	110.5	95.18	0.05065	0.08122	0.01797	1.633	1.689	1.431	#90D0A4
ENSG00000007908	ENST00000333360; ENST00000367774; ENST00000367775; ENST00000367776; ENST00000367777; ENST00000461085; ENST00000609271	SELE	protein_coding	protein_coding	selectin E [Source:HGNC Symbol;Acc:HGNC:10718]	0.4308	2436	GO:0007155; GO:0050900; GO:0006954; GO:0032496; GO:0034612; GO:0019722; GO:0070555; GO:0007157; GO:0002092; GO:0050727; GO:0050901; GO:0007159; GO:0002523; GO:0007202; GO:0030029	GO:0046872; GO:0030246; GO:0005515; GO:0043274; GO:0033691; GO:0004888; GO:0070492	GO:0005615; GO:0048471; GO:0016020; GO:0016021; GO:0005886; GO:0005887; GO:0005901; GO:0045121; GO:0005905; GO:0030863	1.344e-08	1.229e-06	chr1	169722640	169764705	42066	-	TRUE	3.552	1.081	1.048	5.805	142.6	147.7	120.6	0.0119	0.01145	0.06331	1.528	1.591	1.278	#90D0A4
ENSG00000170075	ENST00000367282	GPR37L1	protein_coding	protein_coding	G protein-coupled receptor 37 like 1 [Source:HGNC Symbol;Acc:HGNC:14923]	0.5773	6529	GO:0007186; GO:0007165; GO:0007193; GO:0043410; GO:1903206; GO:0003085; GO:0021940; GO:0045665; GO:0045879; GO:0048712	GO:0004930; GO:0005515; GO:0008528; GO:0036505; GO:0042277	GO:0016020; GO:0016021; GO:0005886; GO:0042995; GO:0043235; GO:0060170	1.352e-08	1.229e-06	chr1	202122917	202133592	10676	+	TRUE	2.702	6.486	8.387	5.805	102.1	88.59	108.8	0.02664	0.03418	0.02362	0.4082	0.3561	0.4301	#90D0A4
ENSG00000271503	ENST00000603197; ENST00000605140; ENST00000605509; ENST00000651122	CCL5	protein_coding	protein_coding	C-C motif chemokine ligand 5 [Source:HGNC Symbol;Acc:HGNC:10632]	0.5367	1132	GO:0042531; GO:0046427; GO:0014068; GO:0007165; GO:0006887; GO:0007186; GO:0006955; GO:0006816; GO:0006954; GO:0006935; GO:0060326; GO:0050918; GO:0061098; GO:0002548; GO:0030593; GO:0043547; GO:0048247; GO:0070098; GO:0070374; GO:0071346; GO:0071347; GO:0071356; GO:0030335; GO:0051928; GO:0034097; GO:0034612; GO:0050679; GO:0090026; GO:2000110; GO:0000165; GO:0050796; GO:0019221; GO:0045070; GO:…	GO:0005515; GO:0005125; GO:0008009; GO:0004435; GO:0042802; GO:0048020; GO:0031726; GO:0042803; GO:0004672; GO:0042056; GO:0016004; GO:0030298; GO:0031729; GO:0031730; GO:0042379; GO:0043621; GO:0046817	GO:0005576; GO:0005615; GO:0005737	1.392e-08	1.251e-06	chr17	35871491	35880793	9303	-	TRUE	3.335	1.081	0	1.161	83.62	114.3	96.08	0.02561	0	0.02725	1.928	2.65	2.191	#90D0A4
ENSG00000154734	ENST00000284984; ENST00000451462; ENST00000464589; ENST00000492656; ENST00000517452; ENST00000517777	ADAMTS1	protein_coding	protein_coding	ADAM metallopeptidase with thrombospondin type 1 motif 1 [Source:HGNC Symbol;Acc:HGNC:217]	0.4805	2110	GO:1904707; GO:1904754; GO:1900087; GO:0006508; GO:0008285; GO:0007229; GO:0001542; GO:0001822; GO:0060347	GO:0008270; GO:0046872; GO:0016787; GO:0008233; GO:0004222; GO:0008237; GO:0008201	GO:0005576; GO:0031012; GO:0062023; GO:0005604; GO:0031410; GO:0016020; GO:0016021	1.393e-08	1.251e-06	chr21	26835755	26845409	9655	-	TRUE	-0.8065	4857	4721	4572	2748	2657	2673	61.73	59.52	57.57	34	33.05	32.71	#14505C
ENSG00000178695	ENST00000377474	KCTD12	protein_coding	protein_coding	potassium channel tetramerization domain containing 12 [Source:HGNC Symbol;Acc:HGNC:14678]	0.4365	6231	GO:0051260	GO:0003723; GO:0042802; GO:0005515	GO:0016020; GO:0005886; GO:0030054; GO:0045202; GO:0045211; GO:0042734	1.408e-08	1.257e-06	chr13	76880175	76886405	6231	-	TRUE	-1.026	2390	2247	2129	1110	1132	1066	10.29	9.593	9.079	4.65	4.767	4.417	#14505C
ENSG00000119917	ENST00000371811; ENST00000371818	IFIT3	protein_coding	protein_coding	interferon induced protein with tetratricopeptide repeats 3 [Source:HGNC Symbol;Acc:HGNC:5411]	0.4428	2422	GO:0043066; GO:0002376; GO:0045087; GO:0051607; GO:0035457; GO:0008285; GO:0009615; GO:0060337	GO:0005515; GO:0042802; GO:0003674	GO:0005737; GO:0005829; GO:0005739	1.543e-08	1.369e-06	chr10	89327997	89340971	12975	+	TRUE	1.463	141.6	127.9	141.6	407.5	393.4	384.3	1.568	1.405	1.554	4.392	4.263	4.097	#3D9287
ENSG00000170873	ENST00000325064; ENST00000378017; ENST00000431961; ENST00000472084; ENST00000518547; ENST00000519168; ENST00000519226; ENST00000519671; ENST00000520094; ENST00000520771; ENST00000522118; ENST00000522162; ENST00000522722; ENST00000523179; ENST00000523587; ENST00000524090; ENST00000524243; ENST00000529463	MTSS1	protein_coding	protein_coding	MTSS I-BAR domain containing 1 [Source:HGNC Symbol;Acc:HGNC:20443]	0.5253	1609	GO:0007155; GO:0030036; GO:0007009; GO:0007169; GO:0050680; GO:0071498; GO:0030035; GO:0061333; GO:0072102; GO:0072160; GO:2001013	GO:0003779; GO:0005515; GO:0042802; GO:0003785; GO:0005102	GO:0005737; GO:0005856; GO:0001726; GO:0015629; GO:0030139	1.649e-08	1.455e-06	chr8	124550790	124728429	177640	-	TRUE	1.71	105.9	88.07	104.5	352.1	326.7	364.4	1.766	1.456	1.725	5.712	5.329	5.847	#257173
ENSG00000104044	ENST00000353809; ENST00000354638; ENST00000431101; ENST00000445578	OCA2	protein_coding	protein_coding	OCA2 melanosomal transmembrane protein [Source:HGNC Symbol;Acc:HGNC:8101]	0.554	1989	GO:0055085; GO:0006726; GO:0015828; GO:0007286; GO:0008283; GO:0030318; GO:0042438; GO:0043473; GO:0048066	GO:0005515; GO:0005215; GO:0005302	GO:0016020; GO:0016021; GO:0005789; GO:0005765; GO:0010008; GO:0005737; GO:0033162	1.727e-08	1.514e-06	chr15	27754875	28099315	344441	-	TRUE	-1.363	422.7	456.1	431.9	169.9	160	161.3	5.698	6.1	5.769	2.229	2.112	2.094	#C7E5BE
ENSG00000161011	ENST00000360718; ENST00000389805; ENST00000422245; ENST00000453046; ENST00000464493; ENST00000466342; ENST00000481335; ENST00000485412; ENST00000504627; ENST00000506042; ENST00000506690; ENST00000508284; ENST00000510187; ENST00000512234; ENST00000514093; ENST00000626660	SQSTM1	protein_coding	protein_coding	sequestosome 1 [Source:HGNC Symbol;Acc:HGNC:11280]	0.6103	1119	GO:0006468; GO:0006915; GO:0006914; GO:0030154; GO:0002376; GO:0045944; GO:0061635; GO:0070498; GO:0016236; GO:0016197; GO:0007032; GO:0008104; GO:0035556; GO:0043065; GO:0043066; GO:0043122; GO:0006511; GO:0010821; GO:0000423; GO:0000422; GO:1900273; GO:1903078; GO:0007005; GO:0046578; GO:0035973; GO:0061912; GO:0098780; GO:1905719; GO:0000122; GO:0001934; GO:0002931; GO:0051291	GO:0008270; GO:0046872; GO:0004674; GO:0005515; GO:0042802; GO:0019901; GO:0042169; GO:0031625; GO:0043130; GO:0019899; GO:0005080; GO:0070530; GO:0030971; GO:0035255; GO:0042803	GO:0005634; GO:0005737; GO:0043231; GO:0005829; GO:0005783; GO:0031410; GO:0005764; GO:0005768; GO:0005776; GO:0000932; GO:0005654; GO:0070062; GO:0005770; GO:0016605; GO:0030017; GO:0016234; GO:0016235; GO:0044753; GO:0044754; GO:0000407; GO:0005739; GO:0097225; GO:0097413	1.76e-08	1.535e-06	chr5	179806398	179838078	31681	+	TRUE	1.04	5582	6464	6553	12810	12340	13120	133.8	153.7	155.6	298.9	289.3	302.7	#3D9287
ENSG00000130477	ENST00000517497; ENST00000519716; ENST00000523229; ENST00000550896; ENST00000551649; ENST00000552293; ENST00000601528	UNC13A	protein_coding	protein_coding	unc-13 homolog A [Source:HGNC Symbol;Acc:HGNC:23150]	0.5637	4093	GO:0035556; GO:0006887; GO:0030154; GO:0007268; GO:0007528; GO:0016082; GO:0016188; GO:0035249; GO:0016081; GO:0061789; GO:0099525; GO:0007269; GO:1903861; GO:0051966; GO:0001956; GO:0016079; GO:0031915; GO:0048172; GO:0050435; GO:0060384; GO:1900451; GO:1902991	GO:0046872; GO:0005509; GO:0005543; GO:0019992; GO:0005516; GO:0017075	GO:0005737; GO:0016020; GO:0005886; GO:0030054; GO:0045202; GO:0042734; GO:0030672; GO:0043195; GO:0043005; GO:0031594; GO:0048786; GO:0098831; GO:0030424; GO:0044305; GO:0098793; GO:0098978	1.83e-08	1.586e-06	chr19	17601328	17688365	87038	-	TRUE	2.621	15.13	17.82	24.38	147	184.8	173.1	0.09915	0.1158	0.1583	0.9375	1.185	1.092	#90D0A4
ENSG00000123119	ENST00000417640; ENST00000521366; ENST00000521954; ENST00000522729; ENST00000522820; ENST00000523962	NECAB1	protein_coding	protein_coding	N-terminal EF-hand calcium binding protein 1 [Source:HGNC Symbol;Acc:HGNC:20983]	0.3971	1763	GO:0008150; GO:0042984; GO:0001835	GO:0046872; GO:0005509; GO:0003674	GO:0005737; GO:0005634; GO:0005829; GO:0005654	1.873e-08	1.606e-06	chr8	90791741	90959393	167653	+	TRUE	2.447	11.89	15.73	13.93	130.3	106.7	122.4	0.1809	0.2373	0.21	1.929	1.588	1.792	#257173
ENSG00000110195	ENST00000312293; ENST00000393676; ENST00000393679; ENST00000393681	FOLR1	protein_coding	protein_coding	folate receptor alpha [Source:HGNC Symbol;Acc:HGNC:3791]	0.5601	1113	GO:0071231; GO:1904447; GO:0006888; GO:0001947; GO:0048208; GO:0017015; GO:0006898; GO:0060828; GO:0031103; GO:0061626; GO:0015884; GO:0003147; GO:0003253; GO:0061713; GO:0046655; GO:0048678	GO:0005542; GO:0061714; GO:0038023; GO:0051870; GO:0008144	GO:0016020; GO:0016021; GO:0005886; GO:0005576; GO:0031410; GO:0009986; GO:0031225; GO:0005768; GO:0030136; GO:0005789; GO:0070062; GO:0031362; GO:0016324; GO:0000139; GO:0030133; GO:0005634; GO:0012507; GO:0033116; GO:0016323; GO:0005903; GO:0031526; GO:0046658	1.875e-08	1.606e-06	chr11	72189558	72196323	6766	+	TRUE	-1.465	587	604.9	698.9	213.9	227.7	223.9	14.14	14.46	16.68	5.016	5.368	5.193	#C7E5BE
ENSG00000031081	ENST00000264245; ENST00000482743	ARHGAP31	protein_coding	protein_coding	Rho GTPase activating protein 31 [Source:HGNC Symbol;Acc:HGNC:29216]	0.4984	4929	GO:0007165; GO:0043547; GO:0051056; GO:0007264	GO:0005096; GO:0017124	GO:0042995; GO:0030054; GO:0005925; GO:0005829; GO:0030027	1.96e-08	1.669e-06	chr3	119294383	119420714	126332	+	TRUE	1.405	488.6	432	553.8	1335	1325	1290	2.658	2.331	2.985	7.071	7.055	6.756	#3D9287
ENSG00000196136	ENST00000393078; ENST00000393080; ENST00000467132; ENST00000482740; ENST00000485588; ENST00000555820; ENST00000556388; ENST00000556968; ENST00000621603	SERPINA3	protein_coding	protein_coding	serpin family A member 3 [Source:HGNC Symbol;Acc:HGNC:16]	0.5157	1357	GO:0019216; GO:0006954; GO:0010466; GO:0006953; GO:0010951; GO:0043312; GO:0002576; GO:0030277	GO:0003677; GO:0005515; GO:0004867; GO:0030414	GO:0005634; GO:0005615; GO:0005576; GO:0070062; GO:0072562; GO:0062023; GO:0034774; GO:0031093; GO:0035578	2.019e-08	1.709e-06	chr14	94612377	94624055	11679	+	TRUE	2.947	0	1.048	0	72.18	69.54	67.08	0	0.02055	0	1.388	1.345	1.276	#90D0A4
ENSG00000100097	ENST00000215909; ENST00000425542; ENST00000454173; ENST00000464120; ENST00000472321; ENST00000480207; ENST00000489315	LGALS1	protein_coding	protein_coding	galectin 1 [Source:HGNC Symbol;Acc:HGNC:6561]	0.5906	435	GO:0006915; GO:0002317; GO:0010812; GO:0010977; GO:0031295; GO:0034120; GO:0035900; GO:0042493; GO:0045445; GO:0048678; GO:0071333; GO:0071407; GO:0044267; GO:0043687; GO:0043123; GO:0042981; GO:0046598	GO:0003723; GO:0030246; GO:0005515; GO:0030395; GO:0042803; GO:0043236	GO:0005615; GO:0005737; GO:0005576; GO:0005634; GO:0005829; GO:0009986; GO:0070062; GO:0062023; GO:0005788; GO:0005622	2.041e-08	1.719e-06	chr22	37675636	37679802	4167	+	TRUE	1.504	734	841.9	934.6	2392	2192	2585	45.24	51.48	57.07	143.5	132.2	153.4	#3D9287
ENSG00000115129	ENST00000238721; ENST00000335934; ENST00000407482; ENST00000413037; ENST00000417886; ENST00000470636	TP53I3	protein_coding	protein_coding	tumor protein p53 inducible protein 3 [Source:HGNC Symbol;Acc:HGNC:19373]	0.5642	976	GO:0055114; GO:0042981; GO:0006739	GO:0016491; GO:0042803; GO:0070402; GO:0003960; GO:0048038	GO:0005829	2.066e-08	1.729e-06	chr2	24077433	24085861	8429	-	TRUE	1.38	231.3	227.5	200.8	595.9	558.2	611.8	6.356	6.201	5.468	15.94	15.01	16.18	#3D9287
ENSG00000180730	ENST00000319420	SHISA2	protein_coding	protein_coding	shisa family member 2 [Source:HGNC Symbol;Acc:HGNC:20366]	0.4678	2860	GO:0007275; GO:0030178; GO:0040037		GO:0016020; GO:0016021; GO:0005783; GO:0005789	2.092e-08	1.741e-06	chr13	26044597	26051031	6435	-	TRUE	-0.9349	1410	1466	1378	744.7	739.2	727	13.22	13.63	12.8	6.796	6.783	6.562	#14505C
ENSG00000162722	ENST00000366481	TRIM58	protein_coding	protein_coding	tripartite motif containing 58 [Source:HGNC Symbol;Acc:HGNC:24150]	0.4803	5170	GO:0016567; GO:0008150; GO:0000209; GO:0006511; GO:0051865; GO:0061931; GO:1902838	GO:0008270; GO:0046872; GO:0016740; GO:0003674; GO:0045504; GO:0045505; GO:0061630; GO:0005515		2.262e-08	1.872e-06	chr1	247857187	247880138	22952	+	TRUE	0.921	757.8	768.5	727.9	1443	1448	1405	3.93	3.955	3.741	7.284	7.35	7.016	#3D9287
ENSG00000133083	ENST00000255448; ENST00000360631; ENST00000379892; ENST00000379893; ENST00000460982; ENST00000477664; ENST00000486239; ENST00000615680	DCLK1	protein_coding	protein_coding	doublecortin like kinase 1 [Source:HGNC Symbol;Acc:HGNC:2700]	0.4292	4298	GO:0006468; GO:0016310; GO:0035556; GO:0007275; GO:0030154; GO:0007399; GO:0009615; GO:0016197; GO:0007417; GO:0001764; GO:0007409; GO:0007420; GO:0018105; GO:0021952; GO:0030900; GO:0048675; GO:0048813; GO:1900181	GO:0000166; GO:0004672; GO:0004674; GO:0005524; GO:0016301; GO:0016740	GO:0005887; GO:0014069	2.274e-08	1.872e-06	chr13	35768652	36131306	362655	-	TRUE	1.249	367.5	336.5	320.4	786	860.2	831.2	2.293	2.083	1.981	4.774	5.253	4.993	#3D9287
ENSG00000159216	ENST00000300305; ENST00000344691; ENST00000358356; ENST00000399237; ENST00000399240; ENST00000416754; ENST00000437180; ENST00000455571; ENST00000460207; ENST00000467577; ENST00000467692; ENST00000468726; ENST00000469087; ENST00000475045; ENST00000479325; ENST00000482318; ENST00000494829	RUNX1	protein_coding	protein_coding	RUNX family transcription factor 1 [Source:HGNC Symbol;Acc:HGNC:10471]	0.5093	2139	GO:0045944; GO:0006355; GO:0045893; GO:0030182; GO:0000122; GO:1902036; GO:2000810; GO:0030097; GO:0045766; GO:0045652; GO:0030111; GO:0033146; GO:0032743; GO:0045616; GO:0071425; GO:0045589; GO:0045637; GO:0001959; GO:0043371; GO:0050855; GO:0030854; GO:0002062; GO:0048935; GO:0043378; GO:0010629	GO:0005524; GO:0003677; GO:0003700; GO:0005515; GO:0000981; GO:0001228; GO:0044212; GO:0000978; GO:0000977	GO:0005634; GO:0043231; GO:0005829; GO:0005654; GO:0000790; GO:0016513	2.428e-08	1.987e-06	chr21	34787801	36004667	1216867	-	TRUE	0.9519	660.5	659.5	684.9	1341	1304	1261	8.28	8.202	8.508	16.36	16	15.22	#3D9287
ENSG00000081041	ENST00000296031; ENST00000508487; ENST00000510048	CXCL2	protein_coding	protein_coding	C-X-C motif chemokine ligand 2 [Source:HGNC Symbol;Acc:HGNC:4603]	0.5669	753	GO:0007165; GO:0006955; GO:0006935; GO:0006954; GO:0006952; GO:0060326; GO:0071222; GO:0030593; GO:0070098; GO:0007186; GO:0019221; GO:0030595; GO:0061844; GO:0002237	GO:0005515; GO:0005125; GO:0008009	GO:0005576; GO:0005615	2.51e-08	2.032e-06	chr4	74097040	74099196	2157	-	TRUE	2.753	3.243	7.339	5.805	84.5	95.26	102.4	0.1154	0.2592	0.2047	2.928	3.319	3.51	#90D0A4
ENSG00000115267	ENST00000421365; ENST00000464129; ENST00000648433; ENST00000649426; ENST00000649554; ENST00000649979	IFIH1	protein_coding	protein_coding	interferon induced with helicase C domain 1 [Source:HGNC Symbol;Acc:HGNC:18873]	0.4012	2098	GO:0002376; GO:0045087; GO:0051607; GO:0016579; GO:0009615; GO:1904469; GO:2000778; GO:0016032; GO:0032727; GO:0032728; GO:0016925; GO:0032480; GO:0071360; GO:0009597; GO:0034344; GO:0035549; GO:0039528; GO:0060760; GO:1902741; GO:0039530	GO:0003723; GO:0046872; GO:0000166; GO:0005524; GO:0016787; GO:0008270; GO:0003677; GO:0005515; GO:0004386; GO:0003724; GO:0042802; GO:0043021; GO:0003725; GO:0003727	GO:0005634; GO:0005737; GO:0005829	2.51e-08	2.032e-06	chr2	162267074	162318684	51611	-	TRUE	1.362	228.1	212.8	195	551.9	589.7	542	2.915	2.699	2.47	6.867	7.376	6.67	#3D9287
ENSG00000264230	ENST00000584982; ENST00000611655; ENST00000613703; ENST00000619162; ENST00000620353; ENST00000622769	ANXA8L1	protein_coding	protein_coding	annexin A8 like 1 [Source:HGNC Symbol;Acc:HGNC:23334]	0.5413	1697	GO:0007032; GO:0016197; GO:1900138; GO:1900004	GO:0005509; GO:0005544; GO:0046872	GO:0005623	2.558e-08	2.059e-06	chr10	46375627	46391784	16158	+	TRUE	2.54	31.35	18.87	35.99	201.6	214.3	225.7	0.4954	0.2958	0.5635	3.101	3.315	3.434	#90D0A4
ENSG00000164236	ENST00000296657; ENST00000504806	ANKRD33B	protein_coding	protein_coding	ankyrin repeat domain 33B [Source:HGNC Symbol;Acc:HGNC:35240]	0.5936	5588		GO:0005515		2.588e-08	2.072e-06	chr5	10564070	10657816	93747	+	TRUE	0.6398	8188	8301	7936	12740	12850	12490	39.3	39.52	37.74	59.5	60.37	57.69	#3D9287
ENSG00000149948	ENST00000354636; ENST00000393577; ENST00000393578; ENST00000403681; ENST00000425208; ENST00000536545; ENST00000537275; ENST00000537429; ENST00000539662; ENST00000541363; ENST00000545998	HMGA2	protein_coding	protein_coding	high mobility group AT-hook 2 [Source:HGNC Symbol;Acc:HGNC:5009]	0.5302	2276	GO:0045766; GO:2000773; GO:0071864; GO:0043066; GO:0006355; GO:0051301; GO:0006325; GO:0007049; GO:0045893; GO:0000122; GO:0045944; GO:0045444; GO:0071902; GO:0010628; GO:0040008; GO:2000036; GO:0009615; GO:0048863; GO:0043065; GO:0006284; GO:0030261; GO:0007275; GO:0045892; GO:0007095; GO:0002062; GO:0071158; GO:0042769; GO:0001837; GO:2001022; GO:0035987; GO:0048333; GO:0043392; GO:0043922; GO:…	GO:0003677; GO:0005515; GO:0003906; GO:0008134; GO:0044212; GO:0000978; GO:0003712; GO:0001227; GO:0001228; GO:0008301; GO:0031492; GO:0051575; GO:0046332; GO:0003680; GO:0070742; GO:0035497; GO:0035500; GO:0035501	GO:0005634; GO:0000785; GO:0005654; GO:0000228; GO:0032993; GO:0035985; GO:0071141	2.67e-08	2.126e-06	chr12	65824131	65966295	142165	+	TRUE	-0.6389	14040	13280	13750	8711	8816	8840	165.5	155.3	160.5	99.91	101.7	100.3	#14505C
ENSG00000197321	ENST00000355867; ENST00000375398; ENST00000375400; ENST00000460007; ENST00000464726; ENST00000464984; ENST00000465422; ENST00000474106; ENST00000482607; ENST00000483758; ENST00000490031; ENST00000491872; ENST00000632315	SVIL	protein_coding	protein_coding	supervillin [Source:HGNC Symbol;Acc:HGNC:11480]	0.4899	2247	GO:0007010; GO:0032467; GO:0007519	GO:0003779; GO:0051015; GO:0005515	GO:0005634; GO:0005737; GO:0016020; GO:0005829; GO:0005886; GO:0015629; GO:0005856; GO:0042995; GO:0030054; GO:0005925; GO:0030496; GO:0002102; GO:0032154; GO:0071437; GO:0043034; GO:0036449	2.73e-08	2.162e-06	chr10	29457338	29736781	279444	-	TRUE	1.005	2488	2469	2304	5067	5081	4458	29.7	29.23	27.25	58.87	59.35	51.22	#3D9287
ENSG00000143217	ENST00000368012; ENST00000486694	NECTIN4	protein_coding	protein_coding	nectin cell adhesion molecule 4 [Source:HGNC Symbol;Acc:HGNC:19688]	0.5581	2161	GO:0007155; GO:0016032; GO:0046718; GO:0007156; GO:0034332; GO:0007157	GO:0005515; GO:0042802; GO:0038023; GO:0042803; GO:0001618; GO:0050839	GO:0016020; GO:0016021; GO:0005886; GO:0005576; GO:0030054; GO:0070062; GO:0005912; GO:0005913	2.784e-08	2.183e-06	chr1	161070998	161089558	18561	-	TRUE	0.974	601	591.3	581.6	1167	1217	1129	7.458	7.28	7.151	14.1	14.79	13.49	#3D9287
ENSG00000168209	ENST00000307365; ENST00000471240; ENST00000473155	DDIT4	protein_coding	protein_coding	DNA damage inducible transcript 4 [Source:HGNC Symbol;Acc:HGNC:24944]	0.6295	1006	GO:0001666; GO:0009968; GO:0032007; GO:0032984; GO:0042771; GO:0045820; GO:0071549; GO:0072593; GO:0006915; GO:0051607; GO:0008283; GO:0007420; GO:0030182; GO:0032006; GO:0001764; GO:0048011; GO:1902532; GO:0033137; GO:0010801; GO:1901216	GO:0071889	GO:0005737; GO:0005829; GO:0005739; GO:0005622	2.79e-08	2.183e-06	chr10	72273924	72276036	2113	+	TRUE	-1.052	1601	1652	1673	760.5	745.9	853.9	42.68	43.7	44.18	19.73	19.46	21.91	#14505C
ENSG00000185432	ENST00000332160; ENST00000547104; ENST00000548553; ENST00000550097; ENST00000550502	METTL7A	protein_coding	protein_coding	methyltransferase like 7A [Source:HGNC Symbol;Acc:HGNC:24550]	0.4616	2296	GO:0032259; GO:0043312	GO:0016740; GO:0008168	GO:0016020; GO:0016021; GO:0005783; GO:0005811; GO:0005576; GO:1904724	2.8e-08	2.183e-06	chr12	50923472	50932510	9039	+	TRUE	-1.239	817.2	731.8	851	330.1	342.9	326.3	9.545	8.479	9.848	3.753	3.92	3.669	#C7E5BE
ENSG00000196954	ENST00000393150; ENST00000417440; ENST00000444739; ENST00000524843; ENST00000525116; ENST00000529183; ENST00000529565; ENST00000530309; ENST00000531333; ENST00000531546; ENST00000533252; ENST00000533730; ENST00000534356	CASP4	protein_coding	protein_coding	caspase 4 [Source:HGNC Symbol;Acc:HGNC:1505]	0.4282	1130	GO:0042981; GO:0006508; GO:0006954; GO:0002376; GO:0045087; GO:0006919; GO:0012501; GO:0006915; GO:0070059; GO:0050727; GO:1903265; GO:0097193; GO:1904646	GO:0016787; GO:0008233; GO:0008234; GO:0004197; GO:0005515; GO:0050700; GO:0097199	GO:0005737; GO:0016020; GO:0005829; GO:0005783; GO:0005789; GO:0005739; GO:0005886; GO:0005576; GO:0032991; GO:0097169; GO:0072557; GO:0072559; GO:0061702	2.817e-08	2.184e-06	chr11	104942866	104969366	26501	-	TRUE	1.517	321.1	423.6	407.5	1120	1143	1090	7.619	9.972	9.582	25.86	26.55	24.91	#3D9287
ENSG00000166016	ENST00000435224; ENST00000530814	ABTB2	protein_coding	protein_coding	ankyrin repeat and BTB domain containing 2 [Source:HGNC Symbol;Acc:HGNC:23842]	0.6303	2736	GO:0097237	GO:0046982; GO:0003674; GO:0005515	GO:0005634; GO:0005654	2.901e-08	2.238e-06	chr11	34150987	34358010	207024	-	TRUE	1.556	697.2	919.5	890.4	2470	2313	2647	6.834	8.941	8.647	23.56	22.19	24.98	#3D9287
ENSG00000157368	ENST00000288098; ENST00000429149; ENST00000563721; ENST00000566361; ENST00000569641; ENST00000574181	IL34	protein_coding	protein_coding	interleukin 34 [Source:HGNC Symbol;Acc:HGNC:28529]	0.624	1025	GO:0001934; GO:0008284; GO:0006954; GO:0002376; GO:0045087; GO:0019221; GO:0045651; GO:0048714; GO:0045657; GO:0010628; GO:0061518	GO:0005157; GO:0008083; GO:0005125	GO:0005615; GO:0005576	3.062e-08	2.349e-06	chr16	70579895	70660682	80788	+	TRUE	3.015	2.162	5.242	6.966	122.3	92.4	111.5	0.05656	0.1361	0.1806	3.116	2.366	2.808	#90D0A4
ENSG00000164251	ENST00000296677; ENST00000514165	F2RL1	protein_coding	protein_coding	F2R like trypsin receptor 1 [Source:HGNC Symbol;Acc:HGNC:3538]	0.4758	1734	GO:0007186; GO:0007165; GO:0006954; GO:0007596; GO:0002376; GO:0045087; GO:0070493; GO:0051607; GO:0043547; GO:0045944; GO:0030335; GO:2000778; GO:0070374; GO:0031274; GO:0043123; GO:2000484; GO:0050702; GO:0035025; GO:0051482; GO:0046329; GO:0061028; GO:0072643; GO:0007204; GO:0046330; GO:0043122; GO:0014068; GO:0034137; GO:0046328; GO:0034141; GO:0032930; GO:0003104; GO:0050921; GO:0097755; GO:…	GO:0004930; GO:0005515; GO:0015057; GO:0038023; GO:0005102; GO:0001965; GO:0031681	GO:0016020; GO:0016021; GO:0005886; GO:0005769; GO:0005887; GO:0005794; GO:0031143	3.096e-08	2.361e-06	chr5	76818933	76835315	16383	+	TRUE	0.7625	3162	2947	2967	5034	5144	5241	48.9	45.22	45.47	75.78	77.86	78.03	#3D9287
ENSG00000050344	ENST00000056233; ENST00000606261; ENST00000607375	NFE2L3	protein_coding	protein_coding	nuclear factor, erythroid 2 like 3 [Source:HGNC Symbol;Acc:HGNC:7783]	0.4194	2097	GO:0006355; GO:0006357; GO:0045893; GO:0006366; GO:0000122	GO:0003677; GO:0003700; GO:0005515; GO:0000981; GO:0000976; GO:0003713; GO:0000978; GO:0001227	GO:0005634; GO:0005737; GO:0000790	3.109e-08	2.361e-06	chr7	26152198	26187137	34940	+	TRUE	0.9006	1190	1264	1146	2199	2327	2223	15.22	16.04	14.52	27.37	29.13	27.37	#3D9287
ENSG00000221968	ENST00000278829; ENST00000414624; ENST00000525094; ENST00000525588; ENST00000526294; ENST00000527379; ENST00000527697; ENST00000529404; ENST00000529525; ENST00000531956; ENST00000533676; ENST00000534223; ENST00000534426	FADS3	protein_coding	protein_coding	fatty acid desaturase 3 [Source:HGNC Symbol;Acc:HGNC:3576]	0.608	1406	GO:0055114; GO:0006629; GO:0006631; GO:0006633; GO:0006636	GO:0016491; GO:0003674	GO:0016020; GO:0016021; GO:0005783; GO:0005789	3.193e-08	2.41e-06	chr11	61873519	61892051	18533	-	TRUE	0.9331	1440	1556	1606	2918	2818	3076	27.46	29.44	30.34	54.17	52.6	56.47	#3D9287
ENSG00000204613	ENST00000376704; ENST00000449742	TRIM10	protein_coding	protein_coding	tripartite motif containing 10 [Source:HGNC Symbol;Acc:HGNC:10072]	0.4894	3416	GO:0008150; GO:0030218; GO:0045087; GO:0046597	GO:0008270; GO:0046872; GO:0005515; GO:0003674	GO:0005737	3.206e-08	2.41e-06	chr6	30151943	30161211	9269	-	TRUE	1.831	37.83	47.18	46.44	176	181.9	185.8	0.297	0.3674	0.3612	1.345	1.398	1.404	#257173
ENSG00000120694	ENST00000320027; ENST00000380405; ENST00000435381; ENST00000445273; ENST00000469538; ENST00000602786; ENST00000626866; ENST00000629751; ENST00000630972	HSPH1	protein_coding	protein_coding	heat shock protein family H (Hsp110) member 1 [Source:HGNC Symbol;Acc:HGNC:16969]	0.3889	3037	GO:0050790; GO:0006898; GO:1900034; GO:0006986; GO:0051135; GO:0045345; GO:0051085	GO:0000166; GO:0005524; GO:0005515; GO:0000774; GO:0043014	GO:0005737; GO:0005829; GO:0005654; GO:0005576; GO:0005634; GO:0070062; GO:0032991; GO:0071682; GO:0005874	3.336e-08	2.485e-06	chr13	31134973	31162388	27416	-	TRUE	0.701	7011	7166	6748	10970	11750	11310	61.91	62.77	59.04	94.33	101.5	96.19	#3D9287
ENSG00000140557	ENST00000268164; ENST00000539113; ENST00000555434; ENST00000556382	ST8SIA2	protein_coding	protein_coding	ST8 alpha-N-acetyl-neuraminide alpha-2,8-sialyltransferase 2 [Source:HGNC Symbol;Acc:HGNC:10870]	0.5469	2137	GO:0006486; GO:0097503; GO:0007399; GO:0005975; GO:0006464; GO:0001574; GO:0006491; GO:0009311	GO:0016740; GO:0008373; GO:0016757; GO:0003828; GO:0033691	GO:0016020; GO:0016021; GO:0005794; GO:0000139; GO:0005769; GO:0055037	3.34e-08	2.485e-06	chr15	92393881	92468728	74848	+	TRUE	1.32	158.9	141.5	148.6	392.6	391.5	381.6	1.994	1.762	1.848	4.795	4.808	4.61	#3D9287
ENSG00000110446	ENST00000227880; ENST00000536491; ENST00000536784; ENST00000537307; ENST00000538739; ENST00000540272; ENST00000541505; ENST00000543406; ENST00000544101	SLC15A3	protein_coding	protein_coding	solute carrier family 15 member 3 [Source:HGNC Symbol;Acc:HGNC:18068]	0.605	1403	GO:0015031; GO:0055085; GO:1902600; GO:0015833; GO:0035672; GO:0006811	GO:0022857; GO:0015293; GO:0005515; GO:0015333; GO:0035673; GO:1904680	GO:0016020; GO:0016021; GO:0043231; GO:0005765; GO:0005764	3.384e-08	2.505e-06	chr11	60937084	60952530	15447	-	TRUE	2.642	10.81	7.339	4.644	102.1	92.4	105.1	0.2066	0.1392	0.08794	1.9	1.728	1.935	#90D0A4
ENSG00000118523	ENST00000367976	CCN2	protein_coding	protein_coding	cellular communication network factor 2 [Source:HGNC Symbol;Acc:HGNC:2500]	0.5145	2338	GO:0070374; GO:0007155; GO:0071897; GO:0009611; GO:0006367; GO:0046330; GO:0060548; GO:0051496; GO:0008544; GO:0045597; GO:0001502; GO:0001503; GO:0001525; GO:0001894; GO:0001934; GO:0007160; GO:0007229; GO:0007568; GO:0008284; GO:0008543; GO:0009749; GO:0010628; GO:0010629; GO:0010942; GO:0014070; GO:0016477; GO:0030154; GO:0030324; GO:0032330; GO:0032355; GO:0032967; GO:0034059; GO:0035556; GO:…	GO:0005515; GO:0005520; GO:0008201; GO:0008022; GO:0005178; GO:0001968; GO:0008083	GO:0005576; GO:0031012; GO:0062023; GO:0005886; GO:0005615; GO:0005801; GO:0005829; GO:0005938; GO:0048471	3.607e-08	2.637e-06	chr6	131948176	131951372	3197	-	TRUE	-0.8052	9773	10810	11010	6087	5904	6077	112.1	123.1	125.1	67.96	66.28	67.1	#14505C
ENSG00000154553	ENST00000284767; ENST00000284770; ENST00000284771; ENST00000504011; ENST00000504355; ENST00000505886; ENST00000512293; ENST00000512380; ENST00000514142; ENST00000514308; ENST00000515261; ENST00000620787; ENST00000629667; ENST00000643009	PDLIM3	protein_coding	protein_coding	PDZ and LIM domain 3 [Source:HGNC Symbol;Acc:HGNC:20767]	0.5051	1551	GO:0007015; GO:0007507; GO:0030036; GO:0061061	GO:0046872; GO:0005515; GO:0008092; GO:0008307; GO:0003779; GO:0051371	GO:0005737; GO:0015629; GO:0031941; GO:0001725; GO:0005913; GO:0030018	3.623e-08	2.637e-06	chr4	185500660	185535612	34953	-	TRUE	0.8484	1026	1097	1090	1920	1985	1904	17.74	18.81	18.67	32.31	33.59	31.69	#3D9287
ENSG00000145365	ENST00000361717; ENST00000500655	TIFA	protein_coding	protein_coding	TRAF interacting protein with forkhead associated domain [Source:HGNC Symbol;Acc:HGNC:19075]	0.4083	2466	GO:0007249; GO:0002376; GO:0045087; GO:0051260; GO:0043123; GO:0002753	GO:0005515	GO:0005737	3.638e-08	2.637e-06	chr4	112274537	112285904	11368	-	TRUE	1.252	799.9	740.2	632.7	1717	1787	1717	8.699	7.985	6.817	18.18	19.02	17.97	#3D9287
ENSG00000213366	ENST00000241337; ENST00000369827; ENST00000369829; ENST00000369831; ENST00000414179; ENST00000442650; ENST00000460717; ENST00000464206; ENST00000467579; ENST00000472225; ENST00000476040; ENST00000481656; ENST00000496578; ENST00000568786; ENST00000624726	GSTM2	protein_coding	protein_coding	glutathione S-transferase mu 2 [Source:HGNC Symbol;Acc:HGNC:4634]	0.5146	1213	GO:0010880; GO:0010881; GO:0098869; GO:0006749; GO:1901687; GO:0060315; GO:0071313; GO:0055119; GO:0043651; GO:0018916; GO:0042178; GO:0070458; GO:0060316; GO:0014809	GO:0016740; GO:0005515; GO:0004364; GO:0042803; GO:0005102; GO:0019899; GO:0004602; GO:0043295	GO:0005737; GO:0005829; GO:0045171; GO:0070062; GO:0016529	3.644e-08	2.637e-06	chr1	109668022	109709551	41530	+	TRUE	-1.126	677.8	671	619.9	294.9	302	289.2	14.98	14.72	13.58	6.345	6.534	6.154	#14505C
ENSG00000144045	ENST00000393951; ENST00000404568; ENST00000418139; ENST00000451518; ENST00000473508; ENST00000483555; ENST00000495597; ENST00000498552	DQX1	protein_coding	protein_coding	DEAQ-box RNA dependent ATPase 1 [Source:HGNC Symbol;Acc:HGNC:20410]	0.5571	1378	GO:0032508	GO:0000166; GO:0005524; GO:0016787; GO:0004386; GO:0003678; GO:0003723	GO:0005634	3.653e-08	2.637e-06	chr2	74518131	74526281	8151	-	TRUE	2	30.27	36.7	31.35	171.6	144.8	166.8	0.589	0.7084	0.6044	3.251	2.758	3.125	#257173
ENSG00000117226	ENST00000235878; ENST00000370481; ENST00000370482; ENST00000445969; ENST00000461384; ENST00000475853; ENST00000489444; ENST00000493594; ENST00000564037; ENST00000564665; ENST00000568006	GBP3	protein_coding	protein_coding	guanylate binding protein 3 [Source:HGNC Symbol;Acc:HGNC:4184]	0.446	1561	GO:0002376; GO:0051607; GO:0071346; GO:0071347; GO:0071356	GO:0000166; GO:0003924; GO:0005525; GO:0016787; GO:0042803; GO:0005515	GO:0016020; GO:0005737; GO:0005794; GO:0005829; GO:0000139; GO:0048471; GO:0031410	3.669e-08	2.637e-06	chr1	89006679	89022894	16216	-	TRUE	2.517	41.08	67.1	52.24	378.5	389.6	293.7	0.7057	1.144	0.8892	6.329	6.55	4.857	#90D0A4
ENSG00000118971	ENST00000261254; ENST00000536537; ENST00000536795; ENST00000541542	CCND2	protein_coding	protein_coding	cyclin D2 [Source:HGNC Symbol;Acc:HGNC:1583]	0.5108	1979	GO:0008284; GO:1900087; GO:0043066; GO:0001934; GO:0006468; GO:0051301; GO:0007049; GO:0000079; GO:0044772; GO:0045737	GO:0005515; GO:0019901; GO:0004672; GO:0016538	GO:0005634; GO:0005737; GO:0016020; GO:0005654; GO:0005829; GO:0005730; GO:0031965; GO:0000785; GO:0000307	3.748e-08	2.675e-06	chr12	4273762	4305353	31592	+	TRUE	-0.8471	3753	4107	3991	2252	2234	2088	50.86	55.21	53.59	29.71	29.62	27.25	#14505C
ENSG00000150687	ENST00000280258; ENST00000527521; ENST00000528769; ENST00000531475; ENST00000531521; ENST00000532234; ENST00000532572; ENST00000533880; ENST00000533902	PRSS23	protein_coding	protein_coding	serine protease 23 [Source:HGNC Symbol;Acc:HGNC:14370]	0.4641	1819	GO:0006508; GO:0044267; GO:0043687	GO:0016787; GO:0008233; GO:0004252; GO:0008236	GO:0005576; GO:0070062; GO:0005788; GO:0005634	3.759e-08	2.675e-06	chr11	86791059	86952910	161852	+	TRUE	-0.6547	7587	7239	7422	4718	4758	4645	111.9	105.9	108.4	67.7	68.65	65.93	#14505C
ENSG00000144655	ENST00000273153; ENST00000514182	CSRNP1	protein_coding	protein_coding	cysteine and serine rich nuclear protein 1 [Source:HGNC Symbol;Acc:HGNC:14300]	0.5858	2878	GO:0006915; GO:0006355; GO:0009791; GO:0045944; GO:0048008; GO:0048705; GO:0060021; GO:0060325	GO:0003677; GO:0003700; GO:0005515; GO:0001228; GO:0043565; GO:0000981; GO:0003674	GO:0005634; GO:0000790	3.966e-08	2.802e-06	chr3	39141855	39154562	12708	-	TRUE	1.376	571.8	654.2	709.3	1657	1563	1845	5.328	6.047	6.549	15.03	14.25	16.56	#3D9287
ENSG00000117461	ENST00000262741; ENST00000372006; ENST00000420542; ENST00000423209; ENST00000425892; ENST00000488808; ENST00000493202	PIK3R3	protein_coding	protein_coding	phosphoinositide-3-kinase regulatory subunit 3 [Source:HGNC Symbol;Acc:HGNC:8981]	0.4519	3187	GO:0010628; GO:0001934; GO:0030335; GO:0036092; GO:0008286; GO:0046854; GO:0043551; GO:0006661; GO:0002042; GO:0043491	GO:0005515; GO:0046935; GO:0016303; GO:0001784	GO:0005829; GO:0005942	3.98e-08	2.802e-06	chr1	46040140	46133036	92897	-	TRUE	-0.9437	3232	2891	2849	1565	1592	1494	27.2	24.13	23.75	12.82	13.11	12.1	#14505C
ENSG00000110330	ENST00000227758; ENST00000527465; ENST00000527808; ENST00000527910; ENST00000528344; ENST00000530675; ENST00000531259; ENST00000532672; ENST00000532832; ENST00000533742; ENST00000534130; ENST00000534646; ENST00000613397; ENST00000621637	BIRC2	protein_coding	protein_coding	baculoviral IAP repeat containing 2 [Source:HGNC Symbol;Acc:HGNC:590]	0.4198	1780	GO:0043066; GO:0042981; GO:1903508; GO:0006915; GO:0016579; GO:0033209; GO:0043123; GO:0042127; GO:0051726; GO:0002756; GO:0007249; GO:0035666; GO:0007166; GO:0043161; GO:0010803; GO:0043154; GO:0060544; GO:0045595; GO:0000209; GO:0050727; GO:1902527; GO:0045088; GO:2000116; GO:0031398; GO:0070424; GO:1990001; GO:0034121; GO:0038061; GO:0039535; GO:0060546; GO:1902523; GO:1902524; GO:0001666; GO:…	GO:0046872; GO:0016740; GO:0008270; GO:0005515; GO:0004842; GO:0003713; GO:0042802; GO:0061630; GO:0047485; GO:0051087; GO:0043027; GO:0043130; GO:0098770	GO:0005634; GO:0005737; GO:0005829; GO:0009898; GO:0035631; GO:0001741; GO:0032991; GO:0045121	4.013e-08	2.802e-06	chr11	102347211	102378670	31460	+	TRUE	0.8242	2645	2532	2445	4465	4727	4328	39.85	37.84	36.5	65.48	69.69	62.78	#3D9287
ENSG00000173432	ENST00000356524; ENST00000405158; ENST00000532858; ENST00000649195	SAA1	protein_coding	protein_coding	serum amyloid A1 [Source:HGNC Symbol;Acc:HGNC:10513]	0.5364	580	GO:0006898; GO:0050918; GO:0060326; GO:0030593; GO:0006953; GO:0044267; GO:0050728; GO:0045087; GO:0007186; GO:0045785; GO:0019221; GO:0007204; GO:0030168; GO:0050708; GO:0050715; GO:0050716; GO:0000187; GO:0048246; GO:0048247	GO:0042056; GO:0008201; GO:0001664	GO:0005576; GO:0005615; GO:0034364; GO:0070062; GO:0071682; GO:0005881	4.013e-08	2.802e-06	chr11	18266260	18269977	3718	+	TRUE	2.871	1.081	2.097	0	66.9	69.54	76.14	0.04991	0.09605	0	3.007	3.142	3.385	#90D0A4
ENSG00000111057	ENST00000388835; ENST00000388837; ENST00000546656; ENST00000548015; ENST00000548496; ENST00000549078; ENST00000550600	KRT18	protein_coding	protein_coding	keratin 18 [Source:HGNC Symbol;Acc:HGNC:6430]	0.5708	1252	GO:0043066; GO:0007049; GO:0031424; GO:0016032; GO:0098609; GO:0009653; GO:0045104; GO:0043000; GO:0070268; GO:0033209; GO:0097191; GO:0097284	GO:0003723; GO:0005198; GO:0005515; GO:0098641; GO:0097110	GO:0005634; GO:0005737; GO:0005829; GO:0005882; GO:0048471; GO:0005730; GO:0070062; GO:0005913; GO:0005815; GO:0034451; GO:0045095; GO:0071944	4.197e-08	2.917e-06	chr12	52948871	52952906	4036	+	TRUE	-0.7178	22070	24690	22770	14270	14060	13940	472.8	524.6	483.3	297.4	294.8	287.5	#14505C
ENSG00000138074	ENST00000310574; ENST00000401463; ENST00000408041; ENST00000412471; ENST00000414408; ENST00000426119; ENST00000428518; ENST00000430186; ENST00000432106; ENST00000442731; ENST00000445802; ENST00000461319; ENST00000461757; ENST00000464538; ENST00000476319; ENST00000481751; ENST00000488743; ENST00000492069	SLC5A6	protein_coding	protein_coding	solute carrier family 5 member 6 [Source:HGNC Symbol;Acc:HGNC:11041]	0.5694	1151	GO:0055085; GO:0006811; GO:0006814; GO:0015939; GO:0006768; GO:0015878; GO:0015887	GO:0022857; GO:0015293; GO:0008523	GO:0016020; GO:0016021; GO:0005886; GO:0005887; GO:0012506; GO:0031526	4.357e-08	3.014e-06	chr2	27199587	27212958	13372	-	TRUE	0.7488	2702	2735	2903	4603	4625	4808	62.96	63.22	67.03	104.4	105.5	107.8	#3D9287
ENSG00000162496	ENST00000430996; ENST00000464917; ENST00000482265; ENST00000616661	DHRS3	protein_coding	protein_coding	dehydrogenase/reductase 3 [Source:HGNC Symbol;Acc:HGNC:17693]	0.5729	1150	GO:0055114; GO:0042572; GO:0022900; GO:0007601; GO:0001523; GO:0003151; GO:0030278; GO:0048385; GO:0048387; GO:0060021; GO:0060349; GO:0060411	GO:0004745; GO:0016491; GO:0052650; GO:0009055; GO:0000166	GO:0016020; GO:0016021; GO:0005789; GO:0005811; GO:0042622	4.492e-08	3.093e-06	chr1	12567910	12618210	50301	-	TRUE	1.382	271.3	304	332	777.2	761.1	872	6.327	7.034	7.671	17.64	17.37	19.58	#3D9287
ENSG00000107201	ENST00000379868; ENST00000379883	DDX58	protein_coding	protein_coding	DExD/H-box helicase 58 [Source:HGNC Symbol;Acc:HGNC:19102]	0.3991	4358	GO:0051091; GO:0045944; GO:0002376; GO:0045087; GO:0051607; GO:0016579; GO:0009615; GO:1904469; GO:2000778; GO:0016032; GO:0030334; GO:0032728; GO:0010628; GO:0002230; GO:0032480; GO:0071360; GO:0043330; GO:0002735; GO:0009597; GO:0032725; GO:0032727; GO:0032755; GO:0032757; GO:0034344; GO:0035549; GO:0039528; GO:0039529; GO:0060760; GO:1902741	GO:0003676; GO:0046872; GO:0005524; GO:0008270; GO:0003723; GO:0000166; GO:0016787; GO:0005515; GO:0004386; GO:0003724; GO:0042802; GO:0031625; GO:0003725; GO:0003690; GO:0003727	GO:0005829; GO:0005737; GO:0016020; GO:0005886; GO:0005856; GO:0042995; GO:0030054; GO:0005923; GO:0032587; GO:0015629	4.59e-08	3.145e-06	chr9	32455302	32526208	70907	-	TRUE	1.273	244.3	239	210.1	600.3	549.6	569.2	1.503	1.459	1.281	3.596	3.31	3.372	#3D9287
ENSG00000151892	ENST00000355422; ENST00000369234; ENST00000369236; ENST00000439649; ENST00000490345	GFRA1	protein_coding	protein_coding	GDNF family receptor alpha 1 [Source:HGNC Symbol;Acc:HGNC:4243]	0.5391	4614	GO:0007399; GO:0000165; GO:0007411; GO:0035860; GO:0007166	GO:0038023; GO:0005102; GO:0016167	GO:0016020; GO:0005794; GO:0005886; GO:0009897; GO:0031225; GO:0005768; GO:0043235; GO:0070062; GO:0019898; GO:0005771	4.624e-08	3.154e-06	chr10	116056925	116273467	216543	-	TRUE	1.06	524.3	569.3	614.1	1219	1193	1178	3.047	3.282	3.537	6.897	6.784	6.594	#3D9287
ENSG00000188015	ENST00000368712; ENST00000368713	S100A3	protein_coding	protein_coding	S100 calcium binding protein A3 [Source:HGNC Symbol;Acc:HGNC:10493]	0.5851	660		GO:0008270; GO:0046872; GO:0005509; GO:0046914	GO:0005737; GO:0005730; GO:0005829	4.648e-08	3.155e-06	chr1	153547329	153549258	1930	-	TRUE	2.11	50.81	73.39	70.82	298.4	286.7	355.3	2.063	2.956	2.849	11.79	11.39	13.89	#257173
ENSG00000151834	ENST00000356504; ENST00000381620; ENST00000503806; ENST00000506961; ENST00000507069; ENST00000507460; ENST00000509716; ENST00000510233; ENST00000510861; ENST00000513005; ENST00000514090; ENST00000514193; ENST00000514236; ENST00000515082; ENST00000540012; ENST00000630416	GABRA2	protein_coding	protein_coding	gamma-aminobutyric acid type A receptor alpha2 subunit [Source:HGNC Symbol;Acc:HGNC:4076]	0.3942	1975	GO:0006811; GO:0006821; GO:0007214; GO:0034220; GO:0007165; GO:0007268; GO:0042391; GO:0050877; GO:1902476; GO:0006836; GO:1904862; GO:0051932; GO:0060078; GO:0001505	GO:0005216; GO:0004888; GO:0005254; GO:0004890; GO:0005230; GO:1904315; GO:0008503; GO:0005237; GO:0022851	GO:0016020; GO:0016021; GO:0005886; GO:0042995; GO:0030054; GO:0031410; GO:0045202; GO:0045211; GO:0030659; GO:0034707; GO:0030425; GO:0005887; GO:0043005; GO:0098794; GO:0030285; GO:0032590; GO:1902711; GO:0030424; GO:0043025; GO:0060077; GO:0098982; GO:0099060	4.7e-08	3.176e-06	chr4	46248427	46475230	226804	-	TRUE	-1.986	422.7	340.7	330.9	80.1	99.07	75.23	5.739	4.59	4.451	1.059	1.316	0.9835	#C7E5BE
ENSG00000106546	ENST00000242057; ENST00000463496; ENST00000475440; ENST00000481944; ENST00000492120; ENST00000642825; ENST00000645559	AHR	protein_coding	protein_coding	aryl hydrocarbon receptor [Source:HGNC Symbol;Acc:HGNC:348]	0.3931	2815	GO:0006355; GO:0030522; GO:0007049; GO:0048511; GO:0006915; GO:0032922; GO:0045893; GO:0006805; GO:0009410; GO:0045944; GO:0006366; GO:0045892; GO:0019933; GO:0071320; GO:1904613; GO:0009636; GO:1904322; GO:0001568; GO:0006357; GO:0010468; GO:0030888	GO:0046983; GO:0003677; GO:0003700; GO:0042803; GO:0005515; GO:0000981; GO:0046982; GO:0051879; GO:0070888; GO:0004879; GO:0008134; GO:0017025; GO:0035326; GO:1990837; GO:0001223; GO:0001094; GO:0044212	GO:0005634; GO:0005737; GO:0005829; GO:0034751; GO:0000790; GO:0005654; GO:0032991; GO:0005667; GO:0034752	4.756e-08	3.188e-06	chr7	16916359	17346152	429794	+	TRUE	0.8017	1543	1496	1455	2686	2664	2504	14.69	14.14	13.73	24.91	24.84	22.97	#3D9287
ENSG00000147394	ENST00000318504; ENST00000318529; ENST00000324823; ENST00000370268; ENST00000370270; ENST00000426821; ENST00000436731; ENST00000447792; ENST00000449285; ENST00000454925; ENST00000535861; ENST00000539731	ZNF185	protein_coding	protein_coding	zinc finger protein 185 with LIM domain [Source:HGNC Symbol;Acc:HGNC:12976]	0.5246	3382		GO:0046872; GO:0051015; GO:0008270	GO:0005737; GO:0015629; GO:0005856; GO:0030054; GO:0005925	4.76e-08	3.188e-06	chrX	152914442	152973480	59039	+	TRUE	-0.8134	2604	2432	2619	1489	1403	1450	20.65	19.13	20.58	11.49	10.89	11.07	#14505C
ENSG00000163739	ENST00000395761; ENST00000509101	CXCL1	protein_coding	protein_coding	C-X-C motif chemokine ligand 1 [Source:HGNC Symbol;Acc:HGNC:4602]	0.5084	874	GO:0043085; GO:0006955; GO:0006935; GO:0006954; GO:0006952; GO:0071222; GO:0030593; GO:0070098; GO:0007186; GO:0043312; GO:0007399; GO:0007165; GO:0019221; GO:0008285; GO:0030595; GO:0061844; GO:0035556; GO:0030036	GO:0008083; GO:0005125; GO:0008009; GO:0005102; GO:0008047	GO:0005576; GO:0005615; GO:0035580; GO:1904724	4.884e-08	3.25e-06	chr4	73869393	73871308	1916	+	TRUE	3.203	2.162	5.242	4.644	89.78	140	126.9	0.06633	0.1596	0.1412	2.681	4.205	3.749	#90D0A4
ENSG00000166394	ENST00000299498; ENST00000436351; ENST00000524608; ENST00000524790; ENST00000525307; ENST00000526084; ENST00000527542; ENST00000528585; ENST00000531096; ENST00000532621; ENST00000532920; ENST00000533558; ENST00000534443; ENST00000534698	CYB5R2	protein_coding	protein_coding	cytochrome b5 reductase 2 [Source:HGNC Symbol;Acc:HGNC:24376]	0.5323	1291	GO:0055114; GO:0006629; GO:0006694; GO:0008202; GO:0016126; GO:0015701	GO:0016491; GO:0005515; GO:0071949; GO:0004128	GO:0005634; GO:0016020; GO:0005789; GO:0016021	4.897e-08	3.25e-06	chr11	7665100	7677222	12123	-	TRUE	2.592	2.162	5.242	4.644	72.18	81.92	68.89	0.04491	0.108	0.09557	1.459	1.665	1.378	#90D0A4
ENSG00000169432	ENST00000303354; ENST00000409435; ENST00000409672; ENST00000452182; ENST00000454569; ENST00000472119; ENST00000642356; ENST00000643319; ENST00000644316; ENST00000645283; ENST00000645815; ENST00000645907; ENST00000646694; ENST00000667201; ENST00000667991	SCN9A	protein_coding	protein_coding	sodium voltage-gated channel alpha subunit 9 [Source:HGNC Symbol;Acc:HGNC:10597]	0.4044	4103	GO:0055085; GO:0006811; GO:0034765; GO:0006814; GO:0006954; GO:0048266; GO:0035725; GO:0019228; GO:0086010; GO:0019233; GO:0009636; GO:0009791; GO:0034220	GO:0005216; GO:0005244; GO:0005272; GO:0005248; GO:0005515; GO:0031402	GO:0016020; GO:0016021; GO:0005886; GO:0042995; GO:0001518; GO:0005887; GO:0030424	4.947e-08	3.268e-06	chr2	166195185	166376001	180817	-	TRUE	-1.775	253	213.9	239.2	69.54	60.01	55.29	1.653	1.387	1.549	0.4424	0.3839	0.3479	#C7E5BE
ENSG00000168672	ENST00000304916; ENST00000517458; ENST00000652209	LRATD2	protein_coding	protein_coding	LRAT domain containing 2 [Source:HGNC Symbol;Acc:HGNC:24166]	0.4558	3721		GO:0005515	GO:0005737; GO:0005886	5.043e-08	3.299e-06	chr8	126552443	126558478	6036	-	TRUE	-0.86	1135	1111	1132	622.3	616.3	609.1	8.18	7.946	8.083	4.366	4.347	4.226	#14505C
ENSG00000104312	ENST00000220751; ENST00000517696; ENST00000518673; ENST00000522965	RIPK2	protein_coding	protein_coding	receptor interacting serine/threonine kinase 2 [Source:HGNC Symbol;Acc:HGNC:10020]	0.4587	1371	GO:0045944; GO:0006468; GO:0016310; GO:0042981; GO:0018108; GO:0006915; GO:0002376; GO:0045087; GO:0002250; GO:0043065; GO:0050852; GO:0001961; GO:0002827; GO:0007249; GO:0031663; GO:0032722; GO:0032729; GO:0032743; GO:0032755; GO:0032760; GO:0032874; GO:0033091; GO:0034142; GO:0042098; GO:0043123; GO:0043330; GO:0045627; GO:0046330; GO:0046641; GO:0050830; GO:0051092; GO:0070374; GO:0070427; GO:…	GO:0000166; GO:0004672; GO:0004674; GO:0005524; GO:0016301; GO:0016740; GO:0005515; GO:0004715; GO:0042802; GO:0050700; GO:0042803; GO:0005102; GO:0089720; GO:0030274	GO:0005737; GO:0005829; GO:0005856; GO:0005739; GO:0032991; GO:0031982	5.058e-08	3.299e-06	chr8	89757806	89791064	33259	+	TRUE	1.006	726.4	829.3	808	1589	1658	1532	14.21	16.09	15.66	30.25	31.73	28.85	#3D9287
ENSG00000139083	ENST00000266427; ENST00000396373; ENST00000541426; ENST00000544715; ENST00000545027	ETV6	protein_coding	protein_coding	ETS variant 6 [Source:HGNC Symbol;Acc:HGNC:3495]	0.4844	1621	GO:0006355; GO:0030154; GO:0007296; GO:0022008; GO:0045944; GO:0097152; GO:0006357; GO:0000122; GO:0071425	GO:0003677; GO:0003700; GO:0043565; GO:0005515; GO:0000981; GO:0000978; GO:0001228; GO:0001227; GO:0019904; GO:0000977	GO:0005634; GO:0016020; GO:0016021; GO:0005730; GO:0005829; GO:0000790	5.062e-08	3.299e-06	chr12	11649854	11895402	245549	+	TRUE	1.049	362.1	381.6	358.7	792.2	788.8	733.3	5.991	6.263	5.88	12.76	12.77	11.68	#3D9287
ENSG00000171522	ENST00000302472; ENST00000509543; ENST00000512578; ENST00000513635; ENST00000514343	PTGER4	protein_coding	protein_coding	prostaglandin E receptor 4 [Source:HGNC Symbol;Acc:HGNC:9596]	0.5801	1208	GO:0007186; GO:0007165; GO:0006955; GO:0060348; GO:0006954; GO:0050729; GO:0050728; GO:0071260; GO:0070371; GO:0007204; GO:0007189; GO:0007254; GO:0050710; GO:0051492; GO:0050715; GO:0007188; GO:0042093; GO:0009612; GO:0030278; GO:0032496; GO:0033624; GO:0071380; GO:2000420	GO:0004930; GO:0004955; GO:0004957; GO:0005515	GO:0016020; GO:0016021; GO:0005886	5.111e-08	3.317e-06	chr5	40679915	40693735	13821	+	TRUE	1.368	151.3	126.9	144	381.1	368.7	386.1	3.36	2.794	3.166	8.236	8.009	8.253	#3D9287
ENSG00000111799	ENST00000322507; ENST00000345356; ENST00000416123; ENST00000419671; ENST00000425443; ENST00000474564; ENST00000483888; ENST00000486533; ENST00000493109; ENST00000511023; ENST00000615798	COL12A1	protein_coding	protein_coding	collagen type XII alpha 1 chain [Source:HGNC Symbol;Acc:HGNC:2188]	0.4654	5114	GO:0007155; GO:0003429; GO:0030199; GO:0035987	GO:0030020; GO:0005515	GO:0005615; GO:0005576; GO:0005581; GO:0031012; GO:0070062; GO:0062023; GO:0005788; GO:1903561; GO:0005595	5.162e-08	3.335e-06	chr6	75084326	75206053	121728	-	TRUE	1.116	2831	2756	2582	6159	6363	5223	14.85	14.34	13.41	31.44	32.66	26.37	#3D9287
ENSG00000092621	ENST00000369407; ENST00000369409; ENST00000462324; ENST00000469443; ENST00000482968; ENST00000493622; ENST00000496756; ENST00000641023; ENST00000641074; ENST00000641115; ENST00000641213; ENST00000641247; ENST00000641272; ENST00000641314; ENST00000641371; ENST00000641375; ENST00000641455; ENST00000641491; ENST00000641513; ENST00000641570; ENST00000641573; ENST00000641587; ENST00000641597; ENST0000…	PHGDH	protein_coding	protein_coding	phosphoglycerate dehydrogenase [Source:HGNC Symbol;Acc:HGNC:8923]	0.5573	1336	GO:0055114; GO:0006564; GO:0008652; GO:0022900; GO:0007420; GO:0006520; GO:0006541; GO:0006544; GO:0006563; GO:0006566; GO:0009448; GO:0010468; GO:0019530; GO:0021510; GO:0021782; GO:0021915; GO:0022008; GO:0031175; GO:0070314	GO:0016491; GO:0016616; GO:0051287; GO:0004617; GO:0030060; GO:0009055	GO:0005829; GO:0070062	5.195e-08	3.342e-06	chr1	119648411	119744226	95816	+	TRUE	-0.7276	5542	5909	5858	3523	3350	3568	111.2	117.7	116.5	68.83	65.81	68.94	#14505C
ENSG00000102316	ENST00000218439; ENST00000347546; ENST00000375053; ENST00000375058; ENST00000375060; ENST00000375068; ENST00000396224; ENST00000463787; ENST00000485483; ENST00000487463; ENST00000487482; ENST00000497484; ENST00000627068	MAGED2	protein_coding	protein_coding	MAGE family member D2 [Source:HGNC Symbol;Acc:HGNC:16353]	0.5435	1461	GO:0070294; GO:0007565; GO:0002576	GO:0005515	GO:0016020; GO:0005634; GO:0005730; GO:0005829; GO:0005576; GO:0031093	5.274e-08	3.375e-06	chrX	54807599	54816015	8417	+	TRUE	-0.5727	9876	9939	10030	6703	6667	6684	181.3	181	182.4	119.8	119.8	118.1	#14505C
ENSG00000086544	ENST00000263370; ENST00000597003	ITPKC	protein_coding	protein_coding	inositol-trisphosphate 3-kinase C [Source:HGNC Symbol;Acc:HGNC:14897]	0.604	1979	GO:0016310; GO:0032958; GO:0043647	GO:0000166; GO:0005524; GO:0016301; GO:0016740; GO:0008440; GO:0005516	GO:0005634; GO:0005737; GO:0016607; GO:0005829	5.292e-08	3.375e-06	chr19	40717112	40740860	23749	+	TRUE	1.037	705.9	808.3	759.2	1517	1518	1661	9.565	10.87	10.19	20	20.14	21.68	#3D9287
ENSG00000179674	ENST00000320767	ARL14	protein_coding	protein_coding	ADP ribosylation factor like GTPase 14 [Source:HGNC Symbol;Acc:HGNC:22974]	0.3871	1289	GO:0006886; GO:0016192	GO:0000166; GO:0005525; GO:0005515	GO:0031410; GO:0005737; GO:0005886	5.446e-08	3.458e-06	chr3	160677160	160678448	1289	+	TRUE	2.411	15.13	9.436	9.287	103.9	112.4	93.36	0.3148	0.1947	0.1914	2.103	2.289	1.87	#90D0A4
ENSG00000153404	ENST00000283426; ENST00000502646; ENST00000504041; ENST00000637938	PLEKHG4B	protein_coding	protein_coding	pleckstrin homology and RhoGEF domain containing G4B [Source:HGNC Symbol;Acc:HGNC:29399]	0.5793	6913	GO:0035023	GO:0005089; GO:0005515		5.641e-08	3.567e-06	chr5	92151	189972	97822	+	TRUE	-1.486	242.1	275.7	274	90.66	83.83	88.83	0.9393	1.061	1.053	0.3423	0.3182	0.3318	#C7E5BE
ENSG00000182718	ENST00000332680; ENST00000396024; ENST00000421017; ENST00000451270; ENST00000504475; ENST00000557904; ENST00000557906; ENST00000557937; ENST00000557986; ENST00000558132; ENST00000558169; ENST00000558503; ENST00000558558; ENST00000558985; ENST00000558986; ENST00000558998; ENST00000559113; ENST00000559176; ENST00000559350; ENST00000559370; ENST00000559467; ENST00000559559; ENST00000559647; ENST0000…	ANXA2	protein_coding	protein_coding	annexin A2 [Source:HGNC Symbol;Acc:HGNC:537]	0.4849	875	GO:0043086; GO:0070588; GO:0001525; GO:0043312; GO:0098609; GO:0035722; GO:0030199; GO:0072659; GO:0051290; GO:0001934; GO:0006900; GO:0001765; GO:0001921; GO:0003417; GO:0010755; GO:0031214; GO:0031340; GO:0032332; GO:0032804; GO:0036035; GO:0042730; GO:0044090; GO:0044147; GO:0048146; GO:0051480; GO:0051928; GO:0052362; GO:0052405; GO:0060956; GO:1905581; GO:1905597; GO:1905599; GO:1905602; GO:…	GO:0003723; GO:0005509; GO:0005515; GO:0008092; GO:0004859; GO:0005544; GO:0042802; GO:0017137; GO:0005546; GO:0002020; GO:0098641; GO:0001786; GO:0044548; GO:0005262; GO:0019834; GO:0044730; GO:0046790; GO:0099511; GO:0048306; GO:0098772	GO:0005634; GO:0005737; GO:0016020; GO:0005765; GO:0005615; GO:0005576; GO:0042470; GO:0045121; GO:0009986; GO:0030496; GO:0005768; GO:0031902; GO:0005886; GO:0070062; GO:0005604; GO:0062023; GO:0005913; GO:0031982; GO:0035578; GO:0005811; GO:0016323; GO:0001726; GO:0005769; GO:0005829; GO:0005938; GO:0019897; GO:0032991; GO:0035749; GO:0042383; GO:0043220; GO:0044354; GO:0048471; GO:1990667	5.763e-08	3.628e-06	chr15	60347134	60402883	55750	-	TRUE	0.5882	22920	22890	24280	34280	35370	35730	702.2	695.8	736.9	1022	1061	1054	#3D9287
ENSG00000166073	ENST00000299092; ENST00000543580; ENST00000558041; ENST00000560729; ENST00000561100	GPR176	protein_coding	protein_coding	G protein-coupled receptor 176 [Source:HGNC Symbol;Acc:HGNC:32370]	0.5385	2056	GO:0007186; GO:0007165; GO:0048511; GO:0007268; GO:0048512; GO:0007193	GO:0004930	GO:0016020; GO:0016021; GO:0005886; GO:0005887	5.812e-08	3.643e-06	chr15	39799032	39920892	121861	-	TRUE	1.025	320	315.6	333.2	668.1	647.8	686.2	4.173	4.083	4.306	8.482	8.269	8.616	#3D9287
ENSG00000189184	ENST00000344876; ENST00000412923; ENST00000507846; ENST00000510305; ENST00000511115; ENST00000611581; ENST00000617302; ENST00000620262	PCDH18	protein_coding	protein_coding	protocadherin 18 [Source:HGNC Symbol;Acc:HGNC:14268]	0.4383	2589	GO:0007399; GO:0007155; GO:0007156; GO:0007420	GO:0005509	GO:0016020; GO:0016021; GO:0005886; GO:0005887	5.895e-08	3.655e-06	chr4	137518918	137532494	13577	-	TRUE	-1.272	441	443.5	431.9	177.8	189.6	160.4	4.568	4.557	4.432	1.793	1.922	1.6	#C7E5BE
ENSG00000167553	ENST00000301072; ENST00000541364; ENST00000548470; ENST00000549183; ENST00000549554; ENST00000549818; ENST00000550574; ENST00000552125; ENST00000552448; ENST00000639419	TUBA1C	protein_coding	protein_coding	tubulin alpha 1c [Source:HGNC Symbol;Acc:HGNC:20768]	0.5161	1162	GO:0007017; GO:0000226; GO:0000278; GO:0030705; GO:0051301; GO:0007010	GO:0000166; GO:0003924; GO:0005525; GO:0005515; GO:0005200; GO:0005198	GO:0005634; GO:0005737; GO:0015630; GO:0005856; GO:0005874; GO:0031982	5.903e-08	3.655e-06	chr12	49188736	49274603	85868	+	TRUE	0.6055	20930	19980	21540	31060	31560	32410	483.1	457.4	492.5	697.8	712.9	720.1	#3D9287
ENSG00000116729	ENST00000262348; ENST00000354777; ENST00000370971; ENST00000370973; ENST00000370976; ENST00000471243; ENST00000491076; ENST00000491811; ENST00000497187; ENST00000498615; ENST00000527864; ENST00000530486; ENST00000533537; ENST00000534713	WLS	protein_coding	protein_coding	Wnt ligand secretion mediator [Source:HGNC Symbol;Acc:HGNC:30238]	0.4918	1070	GO:0090263; GO:0007275; GO:0016055; GO:0006886; GO:0043123; GO:0009948; GO:0030177; GO:0061355; GO:0061357; GO:0001707; GO:0030901; GO:0030902; GO:0031017	GO:0005515; GO:0017147; GO:0031852	GO:0016020; GO:0016021; GO:0005783; GO:0005789; GO:0005794; GO:0005886; GO:0000139; GO:0031410; GO:0030659; GO:0005768; GO:0031901; GO:0030666; GO:0070062; GO:0005769; GO:0005802; GO:0032590; GO:0032839	5.904e-08	3.655e-06	chr1	68098473	68233120	134648	-	TRUE	-0.6816	4473	4283	4276	2733	2652	2728	112.1	106.5	106.2	66.67	65.05	65.83	#14505C
ENSG00000161921	ENST00000293778; ENST00000573123; ENST00000574412; ENST00000575168; ENST00000576153	CXCL16	protein_coding	protein_coding	C-X-C motif chemokine ligand 16 [Source:HGNC Symbol;Acc:HGNC:16642]	0.5685	1337	GO:0030335; GO:0006935; GO:0006898; GO:0007186; GO:0030307; GO:0034097; GO:0034341; GO:0034612; GO:0048247; GO:0010818	GO:0005044; GO:0005125; GO:0008009; GO:0005041	GO:0005615; GO:0016020; GO:0016021; GO:0005886; GO:0005576	5.968e-08	3.678e-06	chr17	4733533	4739928	6396	-	TRUE	0.9748	620.5	598.7	684.9	1258	1263	1248	12.45	11.91	13.61	24.56	24.79	24.1	#3D9287
ENSG00000196776	ENST00000355354; ENST00000361309; ENST00000398258; ENST00000471694; ENST00000517766; ENST00000644850	CD47	protein_coding	protein_coding	CD47 molecule [Source:HGNC Symbol;Acc:HGNC:1682]	0.3879	2514	GO:0071347; GO:0007155; GO:0050900; GO:0050870; GO:0043312; GO:0008284; GO:0098609; GO:0022409; GO:0050766; GO:0030198; GO:0045428; GO:0007229; GO:0034113; GO:0050729; GO:0035696; GO:0016477; GO:0051496; GO:0032649; GO:0032675; GO:0032680; GO:0071346; GO:0071349; GO:0032653; GO:0032655; GO:1905450; GO:0008228; GO:0009617	GO:0005515; GO:0070053; GO:0086080; GO:0098632	GO:0016020; GO:0016021; GO:0005886; GO:0005887; GO:0035579; GO:0070821; GO:0009986; GO:0070062	6.276e-08	3.852e-06	chr3	108043091	108091862	48772	-	TRUE	0.7658	3313	3168	3006	5200	5555	5400	35.34	33.53	31.77	54	57.99	55.45	#3D9287
ENSG00000120833	ENST00000340600; ENST00000536696; ENST00000547229; ENST00000548091; ENST00000548537; ENST00000549122; ENST00000549206; ENST00000549510; ENST00000549887; ENST00000551556; ENST00000551883; ENST00000622746	SOCS2	protein_coding	protein_coding	suppressor of cytokine signaling 2 [Source:HGNC Symbol;Acc:HGNC:19382]	0.4912	1732	GO:0016567; GO:0035556; GO:0009967; GO:0043551; GO:0001558; GO:0046426; GO:0040008; GO:0043687; GO:0046854; GO:0043066; GO:0007259; GO:0009966; GO:0009968; GO:0032355; GO:0032870; GO:0038111; GO:0060396; GO:0007595; GO:0040014; GO:0040015; GO:0045666; GO:0060749	GO:0005515; GO:0005159; GO:0008269; GO:0046935; GO:0005070; GO:0005131	GO:0005737; GO:0005829; GO:0005942	6.312e-08	3.859e-06	chr12	93569814	93583487	13674	+	TRUE	1.394	179.4	154.1	144	433.9	449.6	421.5	2.778	2.367	2.208	6.54	6.813	6.283	#3D9287
ENSG00000056998	ENST00000353656; ENST00000381157; ENST00000381161; ENST00000381163; ENST00000398806; ENST00000453106; ENST00000469234; ENST00000520904; ENST00000639373	GYG2	protein_coding	protein_coding	glycogenin 2 [Source:HGNC Symbol;Acc:HGNC:4700]	0.5463	1857	GO:0005978	GO:0046872; GO:0016740; GO:0016757; GO:0008466; GO:0102751	GO:0005829	6.432e-08	3.903e-06	chrX	2828822	2882820	53999	+	TRUE	-0.9606	1047	950.9	965.9	497.3	501.1	510.3	15.13	13.62	13.82	6.991	7.081	7.095	#14505C
ENSG00000147041	ENST00000297875; ENST00000456733	SYTL5	protein_coding	protein_coding	synaptotagmin like 5 [Source:HGNC Symbol;Acc:HGNC:15589]	0.4262	4728	GO:0006886; GO:0006887	GO:0046872; GO:0005515; GO:0017137; GO:0005543	GO:0016020; GO:0070382	6.438e-08	3.903e-06	chrX	38006553	38128819	122267	+	TRUE	-1.301	747	710.8	643.2	280.8	253.4	300.9	4.237	4	3.614	1.55	1.407	1.643	#C7E5BE
ENSG00000149212	ENST00000278499; ENST00000416495; ENST00000536441; ENST00000537480; ENST00000542176; ENST00000634898	SESN3	protein_coding	protein_coding	sestrin 3 [Source:HGNC Symbol;Acc:HGNC:23060]	0.4632	2442	GO:0055114; GO:1901031; GO:1904262; GO:0042149; GO:0071230; GO:0034198; GO:0016239; GO:0071233; GO:1990253; GO:0032868; GO:0038203; GO:0042593; GO:0046626; GO:0051896	GO:0016491; GO:0005515; GO:0016684; GO:0070728	GO:0005634; GO:0005737; GO:0061700; GO:0031932	6.747e-08	4.074e-06	chr11	95165513	95232541	67029	-	TRUE	-1.073	5311	4709	4629	2355	2485	2106	58.32	51.3	50.36	25.17	26.71	22.26	#14505C
ENSG00000078401	ENST00000379375	EDN1	protein_coding	protein_coding	endothelin 1 [Source:HGNC Symbol;Acc:HGNC:3176]	0.4506	2035	GO:0008284; GO:0061051; GO:0010595; GO:0051091; GO:0030335; GO:0045944; GO:0010460; GO:0060298; GO:0010613; GO:0043507; GO:0007204; GO:0019229; GO:0007186; GO:0000122; GO:0043406; GO:0019722; GO:0045429; GO:0007166; GO:0007267; GO:0045840; GO:0042310; GO:0048661; GO:0030195; GO:0014065; GO:0001501; GO:0001516; GO:0001569; GO:0001666; GO:0001701; GO:0001821; GO:0003100; GO:0006885; GO:0007193; GO:…	GO:0005515; GO:0005125; GO:0005179; GO:0005102; GO:0031707; GO:0031708	GO:0005615; GO:0005737; GO:0005576; GO:0030133; GO:0033093; GO:0045178; GO:0048237	6.905e-08	4.152e-06	chr6	12290361	12297194	6834	+	TRUE	2.584	21.62	15.73	9.287	144.4	129.6	156.8	0.2849	0.2056	0.1213	1.852	1.671	1.989	#90D0A4
ENSG00000159128	ENST00000290219; ENST00000381995; ENST00000405436; ENST00000421802; ENST00000439213; ENST00000545369	IFNGR2	protein_coding	protein_coding	interferon gamma receptor 2 [Source:HGNC Symbol;Acc:HGNC:5440]	0.5279	1374	GO:0019221; GO:0007166; GO:0009615; GO:0060333; GO:0060334; GO:0001774; GO:0051607; GO:1904783	GO:0004896; GO:0004906; GO:0005515	GO:0005737; GO:0016020; GO:0016021; GO:0005783; GO:0005789; GO:0005794; GO:0005886; GO:0000139; GO:0031410; GO:0030659; GO:0005887	6.964e-08	4.158e-06	chr21	33402896	33479348	76453	+	TRUE	0.7263	1651	1748	1772	2826	2846	2900	32.22	33.84	34.26	53.7	54.37	54.49	#3D9287
ENSG00000135905	ENST00000258390; ENST00000409592; ENST00000422684; ENST00000435582; ENST00000458608; ENST00000472652; ENST00000474102; ENST00000489831; ENST00000492251; ENST00000492369; ENST00000535663; ENST00000543715; ENST00000644695; ENST00000645028	DOCK10	protein_coding	protein_coding	dedicator of cytokinesis 10 [Source:HGNC Symbol;Acc:HGNC:23479]	0.4425	2740	GO:0007264; GO:0043547; GO:0030334; GO:0060997; GO:0002315; GO:0001782	GO:0005085; GO:0003674	GO:0005634; GO:0005737; GO:0016020; GO:0005829; GO:0005654; GO:0042995; GO:0070062; GO:0043197	6.971e-08	4.158e-06	chr2	224765090	225042445	277356	-	TRUE	2.585	6.486	7.339	3.483	75.7	98.12	80.67	0.06348	0.07126	0.03377	0.7212	0.9398	0.7601	#90D0A4
ENSG00000198729	ENST00000361131	PPP1R14C	protein_coding	protein_coding	protein phosphatase 1 regulatory inhibitor subunit 14C [Source:HGNC Symbol;Acc:HGNC:14952]	0.4741	2219	GO:0032515; GO:0042325	GO:0004864; GO:0004865	GO:0005737; GO:0016020	7.118e-08	4.228e-06	chr6	150143044	150250392	107349	+	TRUE	0.7802	1416	1371	1314	2440	2328	2298	17.11	16.44	15.74	28.7	27.54	26.73	#3D9287
ENSG00000144824	ENST00000393923; ENST00000393925; ENST00000412622; ENST00000431670; ENST00000460365; ENST00000470699; ENST00000477695; ENST00000478584; ENST00000478733; ENST00000478922; ENST00000481953; ENST00000486886; ENST00000491694; ENST00000495180; ENST00000498699; ENST00000638331; ENST00000640181; ENST00000640905	PHLDB2	protein_coding	protein_coding	pleckstrin homology like domain family B member 2 [Source:HGNC Symbol;Acc:HGNC:29573]	0.4264	3168	GO:0070507; GO:0010717; GO:0000226; GO:0051895; GO:0045184; GO:0010470; GO:0051497; GO:1903690; GO:1904261	GO:0005515; GO:0045296	GO:0005737; GO:0016020; GO:0005829; GO:0005886; GO:0045111; GO:0005925; GO:0031252; GO:0045180; GO:0016021	7.379e-08	4.366e-06	chr3	111732497	111976517	244021	+	TRUE	1.202	1993	1593	1649	3993	4274	3817	16.87	13.37	13.83	32.9	35.41	31.11	#3D9287
ENSG00000168542	ENST00000304636; ENST00000317840; ENST00000450867; ENST00000467886; ENST00000470167; ENST00000487010	COL3A1	protein_coding	protein_coding	collagen type III alpha 1 chain [Source:HGNC Symbol;Acc:HGNC:2201]	0.4818	2099	GO:0007229; GO:0050776; GO:0030198; GO:0007507; GO:0021987; GO:0007179; GO:0007160; GO:0042060; GO:0030199; GO:0030168; GO:0009314; GO:2001223; GO:0034097; GO:0018149; GO:0001501; GO:0001568; GO:0009612; GO:0035025; GO:0043588; GO:0048565; GO:0050777; GO:0060414; GO:0071230; GO:0097435	GO:0046872; GO:0005515; GO:0005201; GO:0030020; GO:0005178; GO:0002020; GO:0048407; GO:0046332	GO:0005615; GO:0005576; GO:0005581; GO:0031012; GO:0062023; GO:0005788; GO:0005586	7.559e-08	4.454e-06	chr2	188974320	189012746	38427	+	TRUE	-0.981	797.8	755.9	769.7	393.5	400.1	368.9	10.19	9.581	9.743	4.893	5.002	4.538	#14505C
ENSG00000149557	ENST00000278919; ENST00000366139; ENST00000392709; ENST00000524427; ENST00000524435; ENST00000526507; ENST00000527350; ENST00000527534; ENST00000528863; ENST00000530096; ENST00000530526; ENST00000532778; ENST00000532981; ENST00000533294; ENST00000534022; ENST00000577924; ENST00000648911	FEZ1	protein_coding	protein_coding	fasciculation and elongation protein zeta 1 [Source:HGNC Symbol;Acc:HGNC:3659]	0.5145	1255	GO:0007399; GO:0007155; GO:0007411; GO:1902902; GO:0010976; GO:0021766; GO:0030010; GO:0045666; GO:0051654; GO:0061881; GO:0070584; GO:0071363	GO:0005515; GO:0005080; GO:0043015; GO:0047485	GO:0005737; GO:0016020; GO:0005886; GO:0005856; GO:0005874; GO:0005815; GO:0005794; GO:0030424; GO:0005739; GO:0005813; GO:0030425; GO:0030426; GO:0042995; GO:0043025	7.908e-08	4.626e-06	chr11	125442881	125592568	149688	-	TRUE	0.7984	828	811.5	862.6	1479	1453	1441	17.69	17.2	18.26	30.76	30.38	29.65	#3D9287
ENSG00000178538	ENST00000317995; ENST00000524872; ENST00000528666; ENST00000529918	CA8	protein_coding	protein_coding	carbonic anhydrase 8 [Source:HGNC Symbol;Acc:HGNC:1382]	0.4389	2442	GO:0048015	GO:0008270; GO:0046872; GO:0005515; GO:0004089	GO:0005737	7.914e-08	4.626e-06	chr8	60185412	60281400	95989	-	TRUE	0.8164	1360	1268	1240	2223	2369	2243	14.93	13.81	13.49	23.76	25.46	23.71	#3D9287
ENSG00000175183	ENST00000311083; ENST00000546966; ENST00000547435; ENST00000547557; ENST00000548783; ENST00000551725; ENST00000552330	CSRP2	protein_coding	protein_coding	cysteine and glycine rich protein 2 [Source:HGNC Symbol;Acc:HGNC:2470]	0.4815	1301	GO:0007275; GO:0030154; GO:0030036	GO:0046872; GO:0005515; GO:0003674	GO:0005634; GO:0005925; GO:0005737	7.949e-08	4.628e-06	chr12	76858709	76879023	20315	-	TRUE	0.6939	2119	2267	2171	3591	3475	3559	43.67	46.35	44.34	72.05	70.1	70.62	#3D9287
ENSG00000113211	ENST00000231136; ENST00000622991	PCDHB6	protein_coding	protein_coding	protocadherin beta 6 [Source:HGNC Symbol;Acc:HGNC:8691]	0.5182	2937	GO:0007155; GO:0007156; GO:0007268; GO:0007399; GO:0007416; GO:0016339; GO:0009988	GO:0046872; GO:0005509; GO:0042802	GO:0016020; GO:0016021; GO:0005886; GO:0005887	8.193e-08	4.752e-06	chr5	141150022	141153287	3266	+	TRUE	1.708	63.78	53.47	49.92	216.5	209.6	188.5	0.5823	0.4843	0.4516	1.924	1.873	1.657	#257173
ENSG00000204516	ENST00000252229; ENST00000399150; ENST00000494577; ENST00000538442	MICB	protein_coding	protein_coding	MHC class I polypeptide-related sequence B [Source:HGNC Symbol;Acc:HGNC:7091]	0.5158	2020	GO:0002376; GO:0006955; GO:0002250; GO:0050776; GO:0019835; GO:0016032; GO:0006979; GO:0009408; GO:0002429; GO:0032526; GO:0001916; GO:0002476; GO:0002486; GO:0046629; GO:0050689	GO:0046703	GO:0016021; GO:0016020; GO:0005886; GO:0009986; GO:0005615; GO:0009897	8.233e-08	4.756e-06	chr6	31494881	31511124	16244	+	TRUE	0.854	970.7	882.8	981	1748	1712	1686	12.89	11.63	12.9	22.59	22.24	21.55	#3D9287
ENSG00000012211	ENST00000376310; ENST00000376317; ENST00000432913; ENST00000453382; ENST00000540849; ENST00000599218; ENST00000611313; ENST00000614014	PRICKLE3	protein_coding	protein_coding	prickle planar cell polarity protein 3 [Source:HGNC Symbol;Acc:HGNC:6645]	0.6285	1310	GO:0007275; GO:0008150; GO:0030030	GO:0008270; GO:0046872; GO:0005515	GO:0005634; GO:0005813; GO:0005737; GO:0016020; GO:0005886	8.729e-08	4.997e-06	chrX	49174802	49186528	11727	-	TRUE	1.214	425.9	443.5	477.1	1073	941.2	1147	8.719	9.006	9.678	21.38	18.86	22.6	#3D9287
ENSG00000159200	ENST00000313806; ENST00000381132; ENST00000381135; ENST00000399272; ENST00000443408; ENST00000463276; ENST00000481448; ENST00000482533; ENST00000487434; ENST00000487990; ENST00000489903; ENST00000492600; ENST00000609325; ENST00000620920	RCAN1	protein_coding	protein_coding	regulator of calcineurin 1 [Source:HGNC Symbol;Acc:HGNC:3040]	0.464	2031	GO:0043666; GO:0006355; GO:0019722; GO:0033173; GO:0007165; GO:0007417; GO:0008015; GO:0070885; GO:0070884; GO:0002931; GO:0006979; GO:0007519; GO:0007614; GO:0009612; GO:0031987; GO:0043627; GO:0048741; GO:0051151	GO:0003676; GO:0005515; GO:0003677; GO:0003700; GO:0008597	GO:0005737; GO:0005634	8.739e-08	4.997e-06	chr21	34513142	34615113	101972	-	TRUE	0.7593	1002	995	991.4	1708	1736	1636	13.23	13.03	12.97	21.95	22.43	20.8	#3D9287
ENSG00000169085	ENST00000305454; ENST00000450307; ENST00000460144; ENST00000480005; ENST00000484919; ENST00000485639; ENST00000488582; ENST00000521495; ENST00000521813; ENST00000522977	VXN	protein_coding	protein_coding	vexin [Source:HGNC Symbol;Acc:HGNC:28498]	0.4926	1449	GO:0022008; GO:0007399; GO:0030182		GO:0005634; GO:0016020; GO:0005886	8.75e-08	4.997e-06	chr8	66493520	66518524	25005	+	TRUE	2.007	17.3	13.63	16.25	88.9	101	89.74	0.3201	0.2502	0.298	1.602	1.829	1.599	#257173
ENSG00000163735	ENST00000296027	CXCL5	protein_coding	protein_coding	C-X-C motif chemokine ligand 5 [Source:HGNC Symbol;Acc:HGNC:10642]	0.3707	2436	GO:0007165; GO:0006955; GO:0006935; GO:0006952; GO:0060326; GO:0071222; GO:0006954; GO:0030593; GO:0070098; GO:0007186; GO:0007267; GO:0030595; GO:0061844; GO:0008284	GO:0005515; GO:0005125; GO:0008009; GO:0042802	GO:0005576; GO:0005615	9.015e-08	5.128e-06	chr4	73995642	73998677	3036	-	TRUE	2.941	2.162	3.145	0	83.62	69.54	87.92	0.0238	0.03435	0	0.896	0.7492	0.9319	#90D0A4
ENSG00000182118	ENST00000366654; ENST00000466258; ENST00000494111	FAM89A	protein_coding	protein_coding	family with sequence similarity 89 member A [Source:HGNC Symbol;Acc:HGNC:25057]	0.5074	1354				9.318e-08	5.28e-06	chr1	231018958	231040254	21297	-	TRUE	-0.8773	1521	1583	1628	833.6	819.2	909.2	30.12	31.11	31.94	16.07	15.88	17.34	#14505C
ENSG00000265190	ENST00000577813; ENST00000583448; ENST00000583874; ENST00000583911; ENST00000585281; ENST00000602274; ENST00000602877; ENST00000611843	ANXA8	protein_coding	protein_coding	annexin A8 [Source:HGNC Symbol;Acc:HGNC:546]	0.5265	1762	GO:0007596; GO:0007599; GO:0016197; GO:0007032; GO:1900138; GO:1900004	GO:0046872; GO:0005509; GO:0005544; GO:0051015; GO:0005546; GO:0005547; GO:0043325	GO:0005829; GO:0005886; GO:0031902; GO:0062023	1.001e-07	5.653e-06	chr10	47460162	47484158	23997	-	TRUE	2.037	43.24	49.28	33.67	233.3	196.2	183.1	0.6581	0.744	0.5077	3.456	2.923	2.683	#257173
ENSG00000111859	ENST00000379433; ENST00000379446; ENST00000397378; ENST00000448183; ENST00000459670; ENST00000461055; ENST00000468612; ENST00000504387; ENST00000504634; ENST00000505589; ENST00000508546; ENST00000508800; ENST00000512665; ENST00000513989; ENST00000514660; ENST00000620854	NEDD9	protein_coding	protein_coding	neural precursor cell expressed, developmentally down-regulated 9 [Source:HGNC Symbol;Acc:HGNC:7733]	0.4874	1696	GO:0007155; GO:0051301; GO:0007049; GO:0007229; GO:0016477; GO:0040008; GO:0030335; GO:0061098; GO:0007010; GO:0007165; GO:0051017; GO:0090527; GO:0090630	GO:0005515; GO:1990782	GO:0005634; GO:0005737; GO:0005829; GO:0005654; GO:0005794; GO:0005886; GO:0005856; GO:0042995; GO:0030054; GO:0005925; GO:0005819; GO:0030027; GO:0005938; GO:0000922	1.027e-07	5.774e-06	chr6	11183298	11382348	199051	-	TRUE	0.9157	500.5	490.7	496.9	896.9	991.7	945.4	7.914	7.697	7.784	13.8	15.35	14.39	#3D9287
ENSG00000185920	ENST00000331920; ENST00000375271; ENST00000375274; ENST00000375290; ENST00000418258; ENST00000421141; ENST00000429896; ENST00000430669; ENST00000437951; ENST00000468211; ENST00000488809; ENST00000546744; ENST00000546820; ENST00000547615; ENST00000547672; ENST00000548379; ENST00000548420; ENST00000548945; ENST00000549678; ENST00000550136; ENST00000550914; ENST00000551425; ENST00000551623; ENST0000…	PTCH1	protein_coding	protein_coding	patched 1 [Source:HGNC Symbol;Acc:HGNC:9585]	0.5019	2943	GO:0071397; GO:0043433; GO:0045668; GO:0007224; GO:0060037; GO:0000122; GO:0009887; GO:0016485; GO:0009953; GO:0040015; GO:0010875; GO:0072001; GO:0007420; GO:0072659; GO:0008589; GO:0045879; GO:0061053; GO:0030326; GO:0001658; GO:0001701; GO:0001709; GO:0001841; GO:0001843; GO:0003007; GO:0007165; GO:0007346; GO:0007389; GO:0008285; GO:0008544; GO:0009612; GO:0009957; GO:0010157; GO:0014070; GO:…	GO:0005515; GO:0015485; GO:0030332; GO:0005113; GO:0005119; GO:0008158; GO:0008201; GO:0044877; GO:0097108	GO:0048471; GO:0016020; GO:0016021; GO:0005886; GO:0030666; GO:0043231; GO:0005901; GO:0005794; GO:0060170; GO:0005634; GO:0005929; GO:0014069; GO:0030496; GO:0044294; GO:0044295	1.044e-07	5.85e-06	chr9	95442980	95517057	74078	-	TRUE	-0.6575	3127	3089	3222	1986	2034	1952	28.5	27.92	29.09	17.61	18.14	17.13	#14505C
ENSG00000119139	ENST00000348208; ENST00000377245; ENST00000377259; ENST00000413932; ENST00000423935; ENST00000453658; ENST00000498204; ENST00000535702; ENST00000539225; ENST00000606364; ENST00000636247; ENST00000636438; ENST00000643713; ENST00000647986; ENST00000648042; ENST00000648087; ENST00000648153; ENST00000648402; ENST00000648460; ENST00000648862; ENST00000649114; ENST00000649134; ENST00000649783; ENST0000…	TJP2	protein_coding	protein_coding	tight junction protein 2 [Source:HGNC Symbol;Acc:HGNC:11828]	0.5178	2893	GO:0046037; GO:0046710; GO:0035329; GO:0050892; GO:0090557; GO:0090559	GO:0005515; GO:0045296; GO:0019904; GO:0030674; GO:0004385	GO:0005886; GO:0005634; GO:0016020; GO:0005829; GO:0005654; GO:0030054; GO:0005923; GO:0005912	1.082e-07	6.041e-06	chr9	69121264	69274615	153352	+	TRUE	0.7798	2319	2265	2069	3815	3933	3696	21.49	20.83	19	34.42	35.68	32.99	#3D9287
ENSG00000120129	ENST00000239223	DUSP1	protein_coding	protein_coding	dual specificity phosphatase 1 [Source:HGNC Symbol;Acc:HGNC:3064]	0.5524	2013	GO:0007162; GO:1903753; GO:0006470; GO:0016311; GO:0007049; GO:0035335; GO:1990869; GO:0035970; GO:0043407; GO:0090027; GO:0043409; GO:0000188; GO:0008285; GO:0009416; GO:0010033; GO:0032355; GO:0032526; GO:0032870; GO:0033574; GO:0035556; GO:0042542; GO:0043065; GO:0043066; GO:0051384; GO:0051447; GO:0051591; GO:0051592; GO:0070262; GO:0070373; GO:0071850; GO:0090266; GO:2000279	GO:0016787; GO:0004721; GO:0005515; GO:0004725; GO:0016791; GO:0008138; GO:0017017; GO:0004722; GO:0051019; GO:0008330; GO:0019838	GO:0005634; GO:0005737	1.09e-07	6.06e-06	chr5	172768096	172771195	3100	-	TRUE	0.9171	6481	7243	7344	13020	12370	14420	86.33	95.72	96.94	168.8	161.3	184.9	#3D9287
ENSG00000131459	ENST00000253778; ENST00000503228; ENST00000503546; ENST00000510122; ENST00000518158; ENST00000518185; ENST00000518906; ENST00000520165	GFPT2	protein_coding	protein_coding	glutamine-fructose-6-phosphate transaminase 2 [Source:HGNC Symbol;Acc:HGNC:4242]	0.5518	951	GO:0006048; GO:0006541; GO:1901135; GO:1901137; GO:1990830; GO:0006487; GO:0006002; GO:0006047; GO:0006112	GO:0016740; GO:0005515; GO:0008483; GO:0097367; GO:0004360	GO:0005829	1.122e-07	6.213e-06	chr5	180300698	180353336	52639	-	TRUE	0.7408	1054	1002	1074	1751	1746	1753	29.7	28.02	29.99	48.03	48.16	47.57	#3D9287
ENSG00000150630	ENST00000507638; ENST00000618562	VEGFC	protein_coding	protein_coding	vascular endothelial growth factor C [Source:HGNC Symbol;Acc:HGNC:12682]	0.4859	1509	GO:0007275; GO:0030154; GO:0050918; GO:0051781; GO:0001666; GO:0001525; GO:0007165; GO:0002576; GO:0048010; GO:0001934; GO:0001938; GO:0002040; GO:0008284; GO:0038084; GO:0045766; GO:0050930; GO:0060754; GO:0002052; GO:0006929; GO:0009887; GO:0016331; GO:0030947; GO:0031954; GO:0042493; GO:0043536; GO:0045776; GO:0050679; GO:0050714; GO:1901492; GO:1990830	GO:0008083; GO:0005515; GO:0042056; GO:0005172; GO:0043185	GO:0016020; GO:0005576; GO:0005615; GO:0031093	1.139e-07	6.283e-06	chr4	176683538	176792922	109385	-	TRUE	1.005	280	274.7	303	583.6	582	584.6	4.975	4.843	5.335	10.09	10.12	10	#3D9287
ENSG00000156298	ENST00000286824; ENST00000378482; ENST00000419600; ENST00000471410; ENST00000475216; ENST00000480976; ENST00000488893; ENST00000494037	TSPAN7	protein_coding	protein_coding	tetraspanin 7 [Source:HGNC Symbol;Acc:HGNC:11854]	0.4874	1145	GO:0016032		GO:0016020; GO:0016021; GO:0005887	1.145e-07	6.295e-06	chrX	38561370	38688920	127551	+	TRUE	-1.202	685.3	609.1	724.4	276.4	276.3	307.3	16.05	14.15	16.81	6.301	6.332	6.929	#C7E5BE
ENSG00000085063	ENST00000351554; ENST00000395850; ENST00000415002; ENST00000426650; ENST00000437761; ENST00000445143; ENST00000527577; ENST00000528700; ENST00000528987; ENST00000533403; ENST00000642928; ENST00000643183; ENST00000651485; ENST00000651785; ENST00000652086; ENST00000652678	CD59	protein_coding	protein_coding	CD59 molecule (CD59 blood group) [Source:HGNC Symbol;Acc:HGNC:1689]	0.4719	2455	GO:0030449; GO:0001971; GO:0043312; GO:0007166; GO:0007596; GO:0006888; GO:0048208; GO:1903659	GO:0005515; GO:0001848	GO:0016020; GO:0005615; GO:0005886; GO:0005576; GO:0009986; GO:0005925; GO:0031225; GO:0005789; GO:0070062; GO:0035579; GO:0070821; GO:0031982; GO:0000139; GO:0030133; GO:0012507; GO:0033116; GO:0031362	1.171e-07	6.415e-06	chr11	33703010	33736491	33482	-	TRUE	0.5213	11370	10950	10960	15800	15910	16070	124.2	118.6	118.6	168	170	169	#3D9287
ENSG00000149428	ENST00000526354; ENST00000526656; ENST00000527038; ENST00000527738; ENST00000529174; ENST00000530467; ENST00000530473; ENST00000531682; ENST00000531694; ENST00000531968; ENST00000532421; ENST00000532519; ENST00000533381; ENST00000534233; ENST00000543287; ENST00000610597; ENST00000612687; ENST00000614668; ENST00000614711; ENST00000617285; ENST00000621959; ENST00000622474; ENST00000652093	HYOU1	protein_coding	protein_coding	hypoxia up-regulated 1 [Source:HGNC Symbol;Acc:HGNC:16931]	0.5575	1660	GO:0006898; GO:0002931; GO:0043066; GO:1903382; GO:0036498; GO:0034976; GO:0071456; GO:1903298; GO:0006888	GO:0000166; GO:0005524; GO:0005515; GO:0051087	GO:0016020; GO:0005783; GO:0005925; GO:0005576; GO:0005788; GO:0034663; GO:0070062; GO:0071682; GO:0005790	1.182e-07	6.447e-06	chr11	119044188	119057227	13040	-	TRUE	0.6116	3928	3876	4099	6079	5964	6159	63.46	62.12	65.61	95.59	94.29	95.79	#3D9287
ENSG00000157514	ENST00000315660; ENST00000372382; ENST00000372383; ENST00000372384; ENST00000372390; ENST00000372397; ENST00000480691; ENST00000486554; ENST00000502650; ENST00000502961; ENST00000503515; ENST00000505965; ENST00000506081; ENST00000506724; ENST00000510887; ENST00000514426; ENST00000514897	TSC22D3	protein_coding	protein_coding	TSC22 domain family member 3 [Source:HGNC Symbol;Acc:HGNC:3051]	0.5737	1078	GO:0006355; GO:0006357; GO:0034220; GO:0006970; GO:0070236	GO:0003700; GO:0000981	GO:0005634; GO:0005737; GO:0005829	1.261e-07	6.849e-06	chrX	107713221	107777342	64122	-	TRUE	-0.8874	1259	1173	1332	683	663	674.4	31.33	28.95	32.82	16.54	16.14	16.15	#14505C
ENSG00000196159	ENST00000335110; ENST00000394329; ENST00000509444	FAT4	protein_coding	protein_coding	FAT atypical cadherin 4 [Source:HGNC Symbol;Acc:HGNC:23109]	0.4257	8781	GO:0007155; GO:0007156; GO:0035329; GO:0021987; GO:0098609; GO:0022008; GO:0007157; GO:0001658; GO:0001822; GO:0003007; GO:0007009; GO:0007219; GO:0008543; GO:0043931; GO:0048565; GO:0060122; GO:0072006; GO:0072137; GO:0072307	GO:0005509; GO:0005515	GO:0016020; GO:0016021; GO:0005886; GO:0070062; GO:0045177	1.265e-07	6.849e-06	chr4	125316399	125492932	176534	+	TRUE	-1.132	1279	1213	1189	604.7	572.5	485.8	3.905	3.675	3.597	1.798	1.711	1.428	#14505C
ENSG00000204592	ENST00000376630; ENST00000484194; ENST00000493699	HLA-E	protein_coding	protein_coding	major histocompatibility complex, class I, E [Source:HGNC Symbol;Acc:HGNC:4962]	0.616	1394	GO:0006955; GO:0002376; GO:0045087; GO:0002250; GO:0050776; GO:0019882; GO:0002474; GO:0002479; GO:0019731; GO:0050830; GO:0002519; GO:0032753; GO:0045953; GO:0060333; GO:0002717; GO:0060337; GO:0001916; GO:0045954; GO:0032760; GO:0002729; GO:0002480; GO:0042270; GO:0002476; GO:0002486; GO:0036037; GO:2000566; GO:0032736; GO:0001815; GO:0002477; GO:0002715; GO:0032759; GO:0032819; GO:0051024; GO:…	GO:0005515; GO:0042605; GO:0005102; GO:0042288; GO:0030881; GO:0042608; GO:0046703	GO:0016020; GO:0016021; GO:0005794; GO:0005886; GO:0005576; GO:0000139; GO:0009986; GO:0005615; GO:0009897; GO:0042612; GO:0070062; GO:0030670; GO:0012507; GO:0071556; GO:0031901; GO:0055038; GO:0032398	1.278e-07	6.894e-06	chr6	30489509	30494194	4686	+	TRUE	0.7096	3381	3788	3701	5897	5884	6015	65.05	72.29	70.54	110.4	110.8	111.4	#3D9287
ENSG00000099194	ENST00000370355	SCD	protein_coding	protein_coding	stearoyl-CoA desaturase [Source:HGNC Symbol;Acc:HGNC:10571]	0.465	5245	GO:0055114; GO:0006629; GO:0006631; GO:0006633; GO:0006636; GO:0120162; GO:0045540; GO:0046949; GO:0070542	GO:0046872; GO:0016491; GO:0005515; GO:0005506; GO:0004768; GO:0016717; GO:0032896	GO:0016020; GO:0016021; GO:0005783; GO:0005730; GO:0005789; GO:0030176	1.298e-07	6.981e-06	chr10	100347233	100364826	17594	+	TRUE	-0.7092	20690	18290	18350	11610	11900	11540	105.8	92.75	92.96	57.76	59.54	56.83	#14505C
ENSG00000250722	ENST00000505309; ENST00000506078; ENST00000506577; ENST00000507920; ENST00000508937; ENST00000509276; ENST00000510650; ENST00000510965; ENST00000511224; ENST00000512980; ENST00000513303; ENST00000514218; ENST00000514403; ENST00000514985; ENST00000515626	SELENOP	protein_coding	protein_coding	selenoprotein P [Source:HGNC Symbol;Acc:HGNC:10751]	0.4071	1209	GO:0006979; GO:0002576; GO:0010269; GO:0001887; GO:0007420; GO:0007626; GO:0009791; GO:0019953; GO:0040008	GO:0008430	GO:0005576; GO:0005615; GO:0070062; GO:0031089; GO:0016020; GO:0016021	1.308e-07	7.007e-06	chr5	42799880	42887392	87513	-	TRUE	-0.762	4694	4227	4567	2581	2775	2586	104.1	93.02	100.4	55.72	60.24	55.22	#14505C
ENSG00000048052	ENST00000401921; ENST00000405010; ENST00000406072; ENST00000406451; ENST00000411993; ENST00000413380; ENST00000413509; ENST00000417496; ENST00000425071; ENST00000428307; ENST00000430454; ENST00000432645; ENST00000433709; ENST00000441542; ENST00000441986; ENST00000446646; ENST00000455069; ENST00000456174; ENST00000461159; ENST00000461409; ENST00000471887; ENST00000474742; ENST00000476135; ENST0000…	HDAC9	protein_coding	protein_coding	histone deacetylase 9 [Source:HGNC Symbol;Acc:HGNC:14065]	0.4493	2006	GO:0090050; GO:0042632; GO:0032869; GO:0006325; GO:0006954; GO:0016575; GO:0042113; GO:0000122; GO:0045892; GO:0007507; GO:0030183; GO:0050710; GO:0034983; GO:0070932; GO:0070933; GO:0048742; GO:0051005; GO:0051153; GO:1990678; GO:0001975; GO:0030182	GO:0046872; GO:0016787; GO:0005515; GO:0004407; GO:0032041; GO:0008134; GO:0003714; GO:0042826; GO:0005080; GO:0070491; GO:0033558; GO:0034739	GO:0005737; GO:0005634; GO:0005654; GO:0000118; GO:0005667; GO:0035097	1.337e-07	7.124e-06	chr7	18086949	19002416	915468	+	TRUE	1.293	205.4	202.3	177.6	445.4	510.6	523.9	2.746	2.684	2.353	5.796	6.68	6.743	#3D9287
ENSG00000185567	ENST00000333244; ENST00000555122; ENST00000555544; ENST00000557457	AHNAK2	protein_coding	protein_coding	AHNAK nucleoprotein 2 [Source:HGNC Symbol;Acc:HGNC:20125]	0.5633	10450	GO:0043484	GO:0005515	GO:0005634; GO:0005737; GO:0005829; GO:0005886; GO:0030659; GO:0042383; GO:0030018; GO:0030315; GO:0043034	1.34e-07	7.124e-06	chr14	104937244	104978374	41131	-	TRUE	-0.9503	603.2	589.2	583.9	306.3	308.6	290.1	1.548	1.5	1.485	0.7651	0.7751	0.7166	#14505C
ENSG00000285130	ENST00000642330; ENST00000642889; ENST00000643352; ENST00000643765; ENST00000644977; ENST00000645088; ENST00000646862	AL358113.1	protein_coding	protein_coding	novel protein	0.5428	2779	GO:0016226	GO:0008199; GO:0005515	GO:0005923	1.356e-07	7.172e-06	chr9	69035747	69255187	219441	+	TRUE	0.7069	2646	2562	2398	4138	4251	4048	25.54	24.53	22.93	38.87	40.15	37.61	#3D9287
ENSG00000110218	ENST00000227638; ENST00000436171	PANX1	protein_coding	protein_coding	pannexin 1 [Source:HGNC Symbol;Acc:HGNC:8599]	0.4923	2801	GO:0006811; GO:0006812; GO:0006816; GO:0002931; GO:0007267; GO:0033198; GO:0050715; GO:0050716; GO:0050717; GO:0050718; GO:0055085; GO:0070588; GO:0034214	GO:0002020; GO:0003779; GO:0005243; GO:0015267; GO:0044325; GO:0046982; GO:0051015; GO:0097110; GO:0005262; GO:0005102; GO:0055077; GO:0022840; GO:0022829	GO:0016020; GO:0016021; GO:0005783; GO:0005789; GO:0005886; GO:0005921; GO:0030054; GO:0032991; GO:0032059	1.359e-07	7.172e-06	chr11	94128841	94181968	53128	+	TRUE	0.7691	1705	1578	1501	2714	2749	2712	16.32	14.99	14.24	25.29	25.76	25	#3D9287
ENSG00000187210	ENST00000376730; ENST00000442371; ENST00000444201; ENST00000480311; ENST00000488136; ENST00000648797	GCNT1	protein_coding	protein_coding	glucosaminyl (N-acetyl) transferase 1 [Source:HGNC Symbol;Acc:HGNC:4203]	0.425	3491	GO:0006486; GO:0016266; GO:0009101; GO:0050901; GO:0060352; GO:0032868; GO:0048729; GO:0060993	GO:0016740; GO:0016757; GO:0005515; GO:0008375; GO:0003829	GO:0016020; GO:0016021; GO:0005794; GO:0000139; GO:0005802; GO:0031985; GO:0005615	1.363e-07	7.172e-06	chr9	76419850	76651203	231354	+	TRUE	-1.024	541.6	502.2	508.5	242.9	259.1	246.5	4.16	3.827	3.87	1.817	1.948	1.823	#14505C
ENSG00000166033	ENST00000368984; ENST00000420892; ENST00000648167	HTRA1	protein_coding	protein_coding	HtrA serine peptidase 1 [Source:HGNC Symbol;Acc:HGNC:9476]	0.5299	1657	GO:0006508; GO:0022617; GO:0001890; GO:0030512; GO:0030514; GO:0050679; GO:0050687; GO:0060718; GO:0097187	GO:0016787; GO:0005515; GO:0008233; GO:0004252; GO:0005520; GO:0008236; GO:0042802; GO:0019838	GO:0005737; GO:0016020; GO:0005886; GO:0005576; GO:0005829; GO:0070062; GO:0062023; GO:0005615	1.379e-07	7.229e-06	chr10	122458551	122514907	56357	+	TRUE	-0.7067	1598	1554	1579	955.9	956.4	974.4	25.86	24.95	25.32	15.06	15.15	15.18	#14505C
ENSG00000186205	ENST00000366910; ENST00000407981; ENST00000443880; ENST00000463976; ENST00000472269; ENST00000492847; ENST00000496110	MARC1	protein_coding	protein_coding	mitochondrial amidoxime reducing component 1 [Source:HGNC Symbol;Acc:HGNC:26189]	0.4603	1905	GO:0055114; GO:0006805; GO:0042126; GO:0051410	GO:0016491; GO:0003824; GO:0030170; GO:0030151; GO:0043546; GO:0008940	GO:0016020; GO:0016021; GO:0005739; GO:0005741	1.384e-07	7.229e-06	chr1	220786913	220819659	32747	+	TRUE	-0.8003	1664	1576	1501	900.5	921.2	888.3	23.42	22.01	20.94	12.34	12.69	12.04	#14505C
ENSG00000134107	ENST00000256495; ENST00000460806; ENST00000467610	BHLHE40	protein_coding	protein_coding	basic helix-loop-helix family member e40 [Source:HGNC Symbol;Acc:HGNC:1046]	0.527	1638	GO:0043433; GO:0006355; GO:0007623; GO:0048511; GO:0000122; GO:0006357; GO:0030154; GO:0009952; GO:0050767; GO:0045892; GO:0009416; GO:0032922; GO:0042752; GO:0043153	GO:0046983; GO:0003677; GO:0003700; GO:0005515; GO:0000977; GO:0000981; GO:0003714; GO:0019904; GO:0001227; GO:0042803; GO:0046982; GO:0043425; GO:0070888; GO:0000978; GO:0000980; GO:0001102; GO:0043426	GO:0005634; GO:0005737; GO:0016604; GO:0000790	1.393e-07	7.25e-06	chr3	4979437	4985323	5887	+	TRUE	0.8655	934	854.5	918.3	1616	1583	1756	15.29	13.88	14.9	25.75	25.37	27.67	#3D9287
ENSG00000082684	ENST00000195173; ENST00000357599; ENST00000393583; ENST00000421053; ENST00000449546; ENST00000451055; ENST00000451541; ENST00000465147; ENST00000475244; ENST00000477001; ENST00000616742; ENST00000648990; ENST00000649167; ENST00000650207	SEMA5B	protein_coding	protein_coding	semaphorin 5B [Source:HGNC Symbol;Acc:HGNC:10737]	0.6163	3158	GO:0007275; GO:0030154; GO:0007399; GO:0048675; GO:0097485; GO:0050908; GO:1990138	GO:0030215; GO:0005515	GO:0016020; GO:0016021	1.421e-07	7.369e-06	chr3	122909082	123028605	119524	-	TRUE	-1.705	143.8	149.9	163.7	36.97	36.2	46.23	1.221	1.263	1.377	0.3056	0.3008	0.3779	#C7E5BE
ENSG00000154655	ENST00000317931; ENST00000400104; ENST00000400105; ENST00000578677; ENST00000580162; ENST00000581231; ENST00000583054; ENST00000583809	L3MBTL4	protein_coding	protein_coding	L3MBTL histone methyl-lysine binding protein 4 [Source:HGNC Symbol;Acc:HGNC:26677]	0.49	1842	GO:0006355; GO:0006325	GO:0008270; GO:0003700; GO:0005515; GO:0140110; GO:0046872	GO:0005634	1.435e-07	7.416e-06	chr18	5954706	6415237	460532	-	TRUE	1.171	169.7	154.1	178.8	375.8	399.1	393.4	2.471	2.226	2.579	5.326	5.687	5.514	#3D9287
ENSG00000175745	ENST00000327111; ENST00000502982; ENST00000506162; ENST00000512697; ENST00000615873; ENST00000647447	NR2F1	protein_coding	protein_coding	nuclear receptor subfamily 2 group F member 1 [Source:HGNC Symbol;Acc:HGNC:7975]	0.5984	1388	GO:0006355; GO:0030522; GO:0043401; GO:0030154; GO:0006357; GO:0000122; GO:0045944; GO:0048856; GO:0007165; GO:0006367; GO:0007399; GO:0010977	GO:0008270; GO:0046872; GO:0003677; GO:0003700; GO:0043565; GO:0003707; GO:0000977; GO:0005515; GO:0000981; GO:0000978; GO:0001227; GO:0003713; GO:0004879; GO:0044323	GO:0005634; GO:0005829; GO:0005654	1.556e-07	8.012e-06	chr5	93583222	93594611	11390	+	TRUE	-1.366	890.7	904.8	1085	382.9	320.1	395.2	17.21	17.34	20.78	7.201	6.052	7.351	#C7E5BE
ENSG00000078237	ENST00000179259; ENST00000537251; ENST00000539671; ENST00000635110	TIGAR	protein_coding	protein_coding	TP53 induced glycolysis regulatory phosphatase [Source:HGNC Symbol;Acc:HGNC:1185]	0.4764	3132	GO:0016311; GO:0006974; GO:0006915; GO:0006914; GO:0045739; GO:0002931; GO:0071456; GO:0043069; GO:0030388; GO:0006003; GO:0043456; GO:0009410; GO:0010332; GO:0010666; GO:0045820; GO:0060576; GO:0071279; GO:1901215; GO:1901525; GO:1902153; GO:1903301; GO:1904024; GO:2000378	GO:0016787; GO:0003824; GO:0005515; GO:0004331; GO:0004083	GO:0005634; GO:0005737; GO:0005829; GO:0005739; GO:0005741; GO:0005622	1.58e-07	8.11e-06	chr12	4307763	4360028	52266	+	TRUE	0.6435	3129	2983	2885	4721	4742	4609	26.79	25.34	24.47	39.35	39.74	37.99	#3D9287
ENSG00000178764	ENST00000314393; ENST00000534247	ZHX2	protein_coding	protein_coding	zinc fingers and homeoboxes 2 [Source:HGNC Symbol;Acc:HGNC:18513]	0.4968	2617	GO:0030154; GO:0007399; GO:0000122; GO:0045892; GO:0006357; GO:0006402; GO:0035019; GO:0045665; GO:0060040	GO:0003676; GO:0046872; GO:0003677; GO:0003700; GO:0042803; GO:0005515; GO:0042802; GO:0000981; GO:0003714; GO:0046982	GO:0005634; GO:0005829; GO:0005654; GO:0005886; GO:0000790	1.604e-07	8.207e-06	chr8	122781655	122974510	192856	+	TRUE	0.8525	498.3	479.1	520.1	889	916.4	921.8	5.106	4.871	5.281	8.867	9.19	9.094	#3D9287
ENSG00000111913	ENST00000259698; ENST00000378023; ENST00000463828; ENST00000473070; ENST00000510784; ENST00000538035; ENST00000540914; ENST00000606385; ENST00000613507; ENST00000643623; ENST00000643898; ENST00000644411; ENST00000644621; ENST00000645100; ENST00000645703; ENST00000647136; ENST00000647309	RIPOR2	protein_coding	protein_coding	RHO family interacting cell polarization regulator 2 [Source:HGNC Symbol;Acc:HGNC:13872]	0.4814	2661	GO:0007155; GO:0007162; GO:0007605; GO:0035024; GO:0045184; GO:0048741; GO:0051260; GO:0051491; GO:0060088; GO:0071260; GO:0090023; GO:1905872; GO:1990869; GO:2000114; GO:2000391; GO:2001107; GO:0007275; GO:0030154; GO:0006935; GO:0007517; GO:0009968; GO:1901741; GO:2000405; GO:0045663; GO:1903904	GO:0042802; GO:0005515; GO:0071889	GO:0005737; GO:0016020; GO:0016324; GO:0032420; GO:0060171; GO:0005886; GO:0005856; GO:0042995; GO:0030175	1.638e-07	8.327e-06	chr6	24804282	25042170	237889	-	TRUE	-1.784	265.9	254.8	263.5	51.93	76.21	78.86	2.68	2.547	2.631	0.5094	0.7516	0.7651	#C7E5BE
ENSG00000154265	ENST00000392676; ENST00000586601; ENST00000586811; ENST00000586995; ENST00000587607; ENST00000588106; ENST00000588665; ENST00000588877; ENST00000589609; ENST00000589975; ENST00000591234; ENST00000592568; ENST00000593153; ENST00000593253	ABCA5	protein_coding	protein_coding	ATP binding cassette subfamily A member 5 [Source:HGNC Symbol;Acc:HGNC:35]	0.3842	2534	GO:0055085; GO:0030301; GO:0033344; GO:0006869; GO:0034375; GO:0043691; GO:0010745	GO:0000166; GO:0005524; GO:0016887; GO:0042626; GO:0005319	GO:0016020; GO:0016021; GO:0005794; GO:0005765; GO:0000139; GO:0005764; GO:0005768; GO:0031902; GO:0043231; GO:0005770	1.639e-07	8.327e-06	chr17	69244311	69327244	82934	-	TRUE	0.9311	1400	1278	1178	2477	2576	2330	14.81	13.42	12.36	25.52	26.68	23.73	#3D9287
ENSG00000196739	ENST00000356083; ENST00000451716; ENST00000468565; ENST00000477421; ENST00000485397; ENST00000490831; ENST00000494090; ENST00000494780	COL27A1	protein_coding	protein_coding	collagen type XXVII alpha 1 chain [Source:HGNC Symbol;Acc:HGNC:22986]	0.5879	2948	GO:0030198; GO:0003431	GO:0046872; GO:0005201; GO:0030020	GO:0005576; GO:0005581; GO:0005615; GO:0031012; GO:0062023; GO:0005788; GO:0005583	1.68e-07	8.505e-06	chr9	114155537	114312511	156975	+	TRUE	0.9324	535.1	590.3	505	1054	1035	1051	4.867	5.327	4.552	9.337	9.218	9.2	#3D9287
ENSG00000134986	ENST00000257435; ENST00000379671; ENST00000395634; ENST00000419114; ENST00000446294; ENST00000447165; ENST00000450761; ENST00000453526; ENST00000455559; ENST00000503429; ENST00000504018; ENST00000505864; ENST00000507032; ENST00000507742; ENST00000508161; ENST00000508870; ENST00000509025; ENST00000509427; ENST00000509979; ENST00000513100; ENST00000513684; ENST00000514515; ENST00000515855	NREP	protein_coding	protein_coding	neuronal regeneration related protein [Source:HGNC Symbol;Acc:HGNC:16834]	0.4492	1093	GO:0045664; GO:0031103; GO:0017015	GO:0005515	GO:0005737; GO:0005634	1.73e-07	8.728e-06	chr5	111662621	111997464	334844	-	TRUE	-0.8653	1077	1054	1177	606.5	607.8	587.4	26.42	25.65	28.62	14.48	14.59	13.87	#14505C
ENSG00000081479	ENST00000443831; ENST00000461418; ENST00000491228; ENST00000493501; ENST00000649046; ENST00000649153; ENST00000650252	LRP2	protein_coding	protein_coding	LDL receptor related protein 2 [Source:HGNC Symbol;Acc:HGNC:6694]	0.4586	4306	GO:0043066; GO:0051897; GO:0007399; GO:0006897; GO:0008584; GO:0050769; GO:0007605; GO:0061024; GO:0001523; GO:0006629; GO:0001843; GO:0042359; GO:0003148; GO:0060982; GO:0006898; GO:0030514; GO:0097242; GO:1905167; GO:0045056; GO:1904447; GO:0060068; GO:0003139; GO:0003223; GO:0003281; GO:0006766; GO:0007507; GO:0008283; GO:0030001; GO:0030900; GO:0035904; GO:0060976; GO:0061156; GO:0070447; GO:…	GO:0005509; GO:0005515; GO:0046872; GO:0017124; GO:0008144; GO:0051087; GO:0140318; GO:0031994	GO:0016020; GO:0016021; GO:0005765; GO:0005886; GO:0042995; GO:0005905; GO:0030425; GO:0005768; GO:0030424; GO:0070062; GO:0016324; GO:0005764; GO:0031526; GO:0009897; GO:0030665; GO:0043235; GO:0031904; GO:0005783; GO:0005794; GO:0005903; GO:0030139; GO:0045177	1.751e-07	8.803e-06	chr2	169127109	169362534	235426	-	TRUE	-1.75	150.3	138.4	175.3	36.09	37.15	43.51	0.9357	0.855	1.082	0.2188	0.2264	0.2609	#C7E5BE
ENSG00000181449	ENST00000325404	SOX2	protein_coding	protein_coding	SRY-box transcription factor 2 [Source:HGNC Symbol;Acc:HGNC:11195]	0.5068	2512	GO:0006355; GO:0006325; GO:0007275; GO:0045893; GO:0030154; GO:0021984; GO:0022409; GO:0042246; GO:0045597; GO:0045944; GO:0000122; GO:0001654; GO:0090090; GO:0007050; GO:0043410; GO:0019221; GO:0045665; GO:0097150; GO:0045165; GO:0050680; GO:0035019; GO:0001649; GO:0009611; GO:0021983; GO:0048839; GO:0010468; GO:0070848; GO:0030900; GO:0001714; GO:0021781; GO:0043281	GO:0003677; GO:0003700; GO:0005515; GO:0000981; GO:0000976; GO:0001228; GO:0044212; GO:0043565; GO:0035198	GO:0005634; GO:0005737; GO:0005654; GO:0005829; GO:0044798; GO:0000790; GO:0005667	1.757e-07	8.805e-06	chr3	181711925	181714436	2512	+	TRUE	-1.248	363.2	371.1	356.4	142.6	134.3	165	3.877	3.931	3.77	1.482	1.403	1.696	#C7E5BE
ENSG00000135919	ENST00000258405; ENST00000409304; ENST00000409840; ENST00000423446; ENST00000432738; ENST00000447280; ENST00000454956; ENST00000473202; ENST00000478966; ENST00000489065	SERPINE2	protein_coding	protein_coding	serpin family E member 2 [Source:HGNC Symbol;Acc:HGNC:8951]	0.4972	1802	GO:0007275; GO:0030154; GO:0007399; GO:0010466; GO:0010951; GO:0030334; GO:0007596; GO:0045861; GO:0030195; GO:0010757; GO:0010955; GO:0048711; GO:0090331; GO:0008285; GO:0009611; GO:0010544; GO:0010766; GO:0014067; GO:0021683; GO:0030308; GO:0032940; GO:0033363; GO:0042177; GO:0042628; GO:0045879; GO:0048505; GO:0050974; GO:0051966; GO:0060291; GO:0060384; GO:0061108	GO:0005515; GO:0008201; GO:0004867; GO:0030414; GO:0005102; GO:0005539	GO:0005615; GO:0005576; GO:0062023; GO:0005829; GO:1903561; GO:0031232; GO:0031091; GO:0031594	1.774e-07	8.853e-06	chr2	223975045	224039318	64274	-	TRUE	0.8314	1049	950.9	1073	1752	1883	1854	15.6	14.04	15.82	25.37	27.43	26.56	#3D9287
ENSG00000138119	ENST00000358334; ENST00000359263; ENST00000371488; ENST00000371489; ENST00000463743; ENST00000474161; ENST00000475358; ENST00000485212; ENST00000488645	MYOF	protein_coding	protein_coding	myoferlin [Source:HGNC Symbol;Acc:HGNC:3656]	0.4718	2545	GO:0007520; GO:0006936; GO:0001778; GO:0008015; GO:0006071; GO:0030947; GO:0033292; GO:0034605; GO:0048747	GO:0005515; GO:0005543	GO:0005634; GO:0016020; GO:0016021; GO:0043231; GO:0005886; GO:0005901; GO:0031410; GO:0030659; GO:0070062; GO:0031965; GO:0005635	1.779e-07	8.853e-06	chr10	93306429	93482334	175906	-	TRUE	0.8248	3002	3010	2698	5180	5456	4818	31.63	31.46	28.17	53.13	56.27	48.87	#3D9287
ENSG00000146232	ENST00000275015; ENST00000443607; ENST00000477930; ENST00000619360	NFKBIE	protein_coding	protein_coding	NFKB inhibitor epsilon [Source:HGNC Symbol;Acc:HGNC:7799]	0.6094	1656	GO:0042942; GO:0042994	GO:0005515	GO:0005737; GO:0005634; GO:0005829; GO:0001650; GO:0005794; GO:0048471	1.795e-07	8.891e-06	chr6	44258166	44265788	7623	-	TRUE	1.464	311.3	399.5	423.7	1038	974.5	1167	5.041	6.417	6.799	16.36	15.44	18.2	#3D9287
ENSG00000143013	ENST00000370542; ENST00000370544; ENST00000489303; ENST00000495705	LMO4	protein_coding	protein_coding	LIM domain only 4 [Source:HGNC Symbol;Acc:HGNC:6644]	0.5009	1942	GO:0006366; GO:0030334; GO:0001843; GO:0033674; GO:0003281; GO:0021514; GO:0021522; GO:0021527; GO:0031333; GO:0042659; GO:0045944; GO:0048538; GO:0050865	GO:0046872; GO:0003700; GO:0005515; GO:0008134; GO:0001158	GO:0031252; GO:0005667	1.799e-07	8.891e-06	chr1	87328880	87348923	20044	+	TRUE	-0.8635	2017	1949	2169	1108	1054	1196	27.85	26.7	29.67	14.9	14.24	15.89	#14505C
ENSG00000104635	ENST00000240095; ENST00000289952; ENST00000359741; ENST00000381237; ENST00000517370; ENST00000517552; ENST00000518348; ENST00000519960; ENST00000520644; ENST00000520832; ENST00000522881; ENST00000524285	SLC39A14	protein_coding	protein_coding	solute carrier family 39 member 14 [Source:HGNC Symbol;Acc:HGNC:20858]	0.5548	1517	GO:0055085; GO:0006811; GO:0030001; GO:0006829; GO:0071577; GO:0034755; GO:0006882; GO:0071578; GO:0006826	GO:0046873; GO:0005385; GO:0015093	GO:0005737; GO:0016020; GO:0016021; GO:0005886; GO:0042995; GO:0005887; GO:0030027	1.805e-07	8.891e-06	chr8	22367249	22434129	66881	+	TRUE	0.5821	5102	4884	4788	7399	7505	7229	90.19	85.64	83.86	127.3	129.8	123	#3D9287
ENSG00000283321	ENST00000637807	AC019117.3	protein_coding	protein_coding	novel protein	0.4076	3523	GO:0006355; GO:0006805; GO:0009410; GO:0045944	GO:0046983; GO:0003700; GO:0005515	GO:0005634; GO:0034751	1.814e-07	8.909e-06	chr7	17299295	17467234	167940	+	TRUE	0.9082	809.7	685.7	750	1445	1406	1388	6.163	5.178	5.656	10.71	10.47	10.17	#3D9287
ENSG00000164741	ENST00000276297; ENST00000316609; ENST00000358919; ENST00000503161; ENST00000506171; ENST00000509922; ENST00000510250; ENST00000510318; ENST00000511869; ENST00000512044; ENST00000513883; ENST00000515225; ENST00000517333; ENST00000517868; ENST00000520226; ENST00000521730; ENST00000529018; ENST00000631382	DLC1	protein_coding	protein_coding	DLC1 Rho GTPase activating protein [Source:HGNC Symbol;Acc:HGNC:2897]	0.4799	1903	GO:0007165; GO:0035023; GO:0043547; GO:0006915; GO:0051056; GO:0032956; GO:0008285; GO:0030036; GO:0008360; GO:0048041; GO:0051895; GO:0006919; GO:0001843; GO:0030336; GO:0003007; GO:0051497; GO:0030900; GO:1900119; GO:0035024; GO:0035307; GO:0021575	GO:0005515; GO:0008289; GO:0005096; GO:0042169	GO:0005634; GO:0005737; GO:0016020; GO:0005829; GO:0005901; GO:0030054; GO:0005925; GO:0032587; GO:0030864	1.887e-07	9.234e-06	chr8	13083361	13604610	521250	-	TRUE	-0.714	1371	1372	1334	830	834.5	809.4	19.32	19.19	18.62	11.39	11.51	10.98	#14505C
ENSG00000137486	ENST00000360025; ENST00000420843; ENST00000524400; ENST00000527385; ENST00000529280; ENST00000529741; ENST00000530086; ENST00000531012; ENST00000532447; ENST00000532525; ENST00000533255; ENST00000533609	ARRB1	protein_coding	protein_coding	arrestin beta 1 [Source:HGNC Symbol;Acc:HGNC:711]	0.5742	1357	GO:0045944; GO:0015031; GO:0016567; GO:0007165; GO:0043547; GO:0006511; GO:0070374; GO:0006915; GO:0001934; GO:0006366; GO:0032088; GO:0007186; GO:0016573; GO:0030168; GO:0061024; GO:0043161; GO:0045746; GO:0009968; GO:0031397; GO:0035066; GO:0035025; GO:0002031; GO:0002092; GO:0043149; GO:0032715; GO:0032717; GO:0090240; GO:0000187; GO:0001933; GO:0006897; GO:0007602; GO:0008277; GO:0008284; GO:…	GO:0044212; GO:0005515; GO:0005096; GO:0031625; GO:0001664; GO:0008134; GO:0005159; GO:0004857; GO:0031701; GO:1990763; GO:0005102; GO:0019899; GO:0030276; GO:0030331; GO:0031434; GO:0031691; GO:0031692; GO:0031762; GO:0031896; GO:0035615; GO:0043027; GO:0044325; GO:0045309; GO:0051219	GO:0005634; GO:0005737; GO:0016020; GO:0005654; GO:0005886; GO:0042995; GO:0016604; GO:0031410; GO:0005905; GO:0005829; GO:0000139; GO:0005765; GO:0031143; GO:0030659; GO:0000785; GO:0005768; GO:0014069; GO:0016323; GO:0043197; GO:0045211	1.903e-07	9.267e-06	chr11	75260122	75351705	91584	-	TRUE	0.635	1455	1501	1449	2282	2260	2316	28.75	29.43	28.37	43.9	43.7	44.06	#3D9287
ENSG00000138166	ENST00000369583; ENST00000468749	DUSP5	protein_coding	protein_coding	dual specificity phosphatase 5 [Source:HGNC Symbol;Acc:HGNC:3071]	0.55	1648	GO:0006470; GO:0016311; GO:0000165; GO:0035335; GO:0035970; GO:0000187; GO:0000188	GO:0016787; GO:0004721; GO:0005515; GO:0004725; GO:0016791; GO:0008138; GO:0017017	GO:0005634; GO:0005737; GO:0005654	1.906e-07	9.267e-06	chr10	110497907	110511533	13627	+	TRUE	1.02	328.6	368	325.1	674.2	688.7	740.6	5.347	5.941	5.241	10.68	10.97	11.6	#3D9287
ENSG00000284969	ENST00000525763; ENST00000527926; ENST00000533181; ENST00000534312	AL049629.2	protein_coding	protein_coding	novel protein	0.4676	604	GO:0001971			1.918e-07	9.296e-06	chr11	33698261	33722467	24207	-	TRUE	0.5775	5042	4798	4925	7300	7173	7573	223.7	211.1	216.5	315.2	311.4	323.4	#3D9287
ENSG00000171223	ENST00000302754	JUNB	protein_coding	protein_coding	JunB proto-oncogene, AP-1 transcription factor subunit [Source:HGNC Symbol;Acc:HGNC:6205]	0.6486	1830	GO:0006355; GO:0006357; GO:0051726; GO:0045944; GO:0000122; GO:0032496; GO:0019221; GO:0032870; GO:0009314; GO:0010033; GO:0034097; GO:0009612; GO:0042493; GO:0045597; GO:0051591; GO:0001570; GO:0001649; GO:0001701; GO:0001829; GO:0009987; GO:0030316; GO:0033687; GO:0046697; GO:0060136; GO:0060716; GO:0071277	GO:0003677; GO:0003700; GO:0005515; GO:0000981; GO:0000978; GO:0003713; GO:0008134; GO:0003714; GO:0000977; GO:0001228	GO:0005634; GO:0005654; GO:0000790; GO:0005667; GO:0000785; GO:0035976	1.931e-07	9.329e-06	chr19	12791486	12793315	1830	+	TRUE	3.725	196.7	394.2	412.1	4433	3069	6100	2.883	5.731	5.984	63.23	44.02	86.06	#90D0A4
ENSG00000049239	ENST00000377403; ENST00000495451; ENST00000602477	H6PD	protein_coding	protein_coding	hexose-6-phosphate dehydrogenase/glucose 1-dehydrogenase [Source:HGNC Symbol;Acc:HGNC:4795]	0.5561	5812	GO:0055114; GO:0005975; GO:0008152; GO:0006006; GO:0006098; GO:0006739; GO:0097305	GO:0016491; GO:0050661; GO:0016787; GO:0003824; GO:0017057; GO:0004345; GO:0016614; GO:0047936; GO:0030246	GO:0005783; GO:0005788; GO:0005737; GO:0005739; GO:0043231	1.951e-07	9.392e-06	chr1	9234775	9271337	36563	+	TRUE	-0.6718	2178	2047	2162	1341	1312	1344	10.05	9.368	9.882	6.025	5.923	5.971	#14505C
ENSG00000125798	ENST00000377115; ENST00000419308	FOXA2	protein_coding	protein_coding	forkhead box A2 [Source:HGNC Symbol;Acc:HGNC:5022]	0.587	2412	GO:0043433; GO:0045944; GO:0010719; GO:0006355; GO:0006325; GO:0007275; GO:0045893; GO:0030154; GO:0006357; GO:0009653; GO:0040019; GO:0008344; GO:0071542; GO:0030193; GO:0031018; GO:2000049; GO:0000432; GO:0090009; GO:2000543; GO:0070741; GO:0033132; GO:0001708; GO:0061178; GO:0061987; GO:2000971	GO:0003677; GO:0003700; GO:0043565; GO:0008134; GO:0019904; GO:0000981; GO:0044212; GO:0000978	GO:0005634; GO:0005737; GO:0005654; GO:0030054; GO:0000790	1.957e-07	9.392e-06	chr20	22581005	22585455	4451	-	TRUE	1.717	42.16	34.6	48.76	172.5	154.3	152.3	0.4687	0.3816	0.5371	1.867	1.679	1.63	#257173
ENSG00000182326	ENST00000328916; ENST00000360817; ENST00000402681; ENST00000403949; ENST00000406697; ENST00000413211; ENST00000423384; ENST00000443875; ENST00000461983; ENST00000463798; ENST00000470326; ENST00000473545; ENST00000488701; ENST00000489541; ENST00000495053; ENST00000495061; ENST00000497061; ENST00000541647; ENST00000542978; ENST00000543187; ENST00000617865	C1S	protein_coding	protein_coding	complement C1s [Source:HGNC Symbol;Acc:HGNC:1247]	0.4915	1264	GO:0006508; GO:0002376; GO:0045087; GO:0006958; GO:0006956; GO:0030449	GO:0046872; GO:0016787; GO:0005509; GO:0005515; GO:0008233; GO:0004252; GO:0008236; GO:0042802	GO:0005615; GO:0005576; GO:0072562	2.023e-07	9.677e-06	chr12	6988259	7071032	82774	+	TRUE	1.38	154.6	164.6	137	450.7	420.1	366.2	3.279	3.464	2.88	9.307	8.722	7.48	#3D9287
ENSG00000123609	ENST00000243346; ENST00000414946; ENST00000477072; ENST00000491771	NMI	protein_coding	protein_coding	N-myc and STAT interactor [Source:HGNC Symbol;Acc:HGNC:7854]	0.4627	1090	GO:0006366; GO:1903506; GO:0006954; GO:0007259; GO:0032480; GO:0045355; GO:0045358; GO:0045824; GO:0060333; GO:1902524	GO:0003712; GO:0005515; GO:0042802	GO:0005737; GO:0005829; GO:0005654	2.155e-07	1.025e-05	chr2	151270470	151289894	19425	-	TRUE	0.9672	315.6	314.5	289.1	612.6	581.1	632.7	7.766	7.677	7.047	14.67	13.99	14.99	#3D9287
ENSG00000169621	ENST00000303795; ENST00000394342; ENST00000445692; ENST00000471727; ENST00000488585; ENST00000529851; ENST00000627740	APLF	protein_coding	protein_coding	aprataxin and PNKP like factor [Source:HGNC Symbol;Acc:HGNC:28724]	0.4358	2317	GO:0090305; GO:0006281; GO:0006974; GO:0006302; GO:0000012; GO:0045191; GO:0051106; GO:0007186	GO:0046872; GO:0000166; GO:0016829; GO:0005515; GO:0003906; GO:0008408; GO:0140078; GO:0004520; GO:0004930; GO:0004983	GO:0005634; GO:0005737; GO:0005654; GO:0005694; GO:0005829; GO:0035861; GO:0016021	2.16e-07	1.025e-05	chr2	68467572	68655862	188291	+	TRUE	1.154	151.3	156.2	146.3	324.8	371.5	350.8	1.752	1.794	1.677	3.659	4.208	3.909	#3D9287
ENSG00000102387	ENST00000324762; ENST00000356784; ENST00000372907	TAF7L	protein_coding	protein_coding	TATA-box binding protein associated factor 7 like [Source:HGNC Symbol;Acc:HGNC:11548]	0.4235	2009	GO:1903508; GO:0007275; GO:0006367; GO:0030154; GO:0007283; GO:0006357; GO:0051123; GO:0008150	GO:0003713; GO:0008134; GO:0035035; GO:0003674; GO:0044212	GO:0005634; GO:0005737; GO:0005669	2.174e-07	1.025e-05	chrX	101268253	101293057	24805	-	TRUE	0.7217	1149	1067	1177	1885	1864	1865	15.34	14.13	15.57	24.49	24.35	23.97	#3D9287
ENSG00000134470	ENST00000379971; ENST00000379972; ENST00000379974; ENST00000379977; ENST00000397246; ENST00000397248; ENST00000397250; ENST00000397251; ENST00000397255; ENST00000429135; ENST00000435171; ENST00000447291; ENST00000453922; ENST00000525219; ENST00000528354; ENST00000530685; ENST00000532039; ENST00000532948; ENST00000534292; ENST00000620345; ENST00000620865; ENST00000622442	IL15RA	protein_coding	protein_coding	interleukin 15 receptor subunit alpha [Source:HGNC Symbol;Acc:HGNC:5978]	0.5924	1069	GO:0035723; GO:0050766	GO:0005515; GO:0042010; GO:0019901; GO:0004896	GO:0005634; GO:0016020; GO:0016021; GO:0005783; GO:0005789; GO:0005794; GO:0005615; GO:0005576; GO:0000139; GO:0031410; GO:0030659; GO:0009986; GO:0005886; GO:0031965; GO:0005768	2.179e-07	1.025e-05	chr10	5943639	5978187	34549	-	TRUE	1.923	28.11	38.79	42.95	178.7	144.8	174.9	0.705	0.9654	1.068	4.363	3.555	4.225	#257173
ENSG00000154133	ENST00000306534; ENST00000525182; ENST00000526899; ENST00000527279; ENST00000529941; ENST00000532216; ENST00000532300; ENST00000533054; ENST00000533337; ENST00000534407	ROBO4	protein_coding	protein_coding	roundabout guidance receptor 4 [Source:HGNC Symbol;Acc:HGNC:17985]	0.6132	1656	GO:0007275; GO:0030154; GO:0007411; GO:0001525; GO:0030334; GO:0007156; GO:0070593	GO:0038023; GO:0098632; GO:0005515	GO:0016021; GO:0005886; GO:0070062; GO:0030424	2.182e-07	1.025e-05	chr11	124883691	124898500	14810	-	TRUE	2.371	0	1.048	1.161	41.37	42.87	51.67	0	0.01684	0.01863	0.6521	0.6794	0.8055	#257173
ENSG00000235568	ENST00000329021; ENST00000355469	NFAM1	protein_coding	protein_coding	NFAT activating protein with ITAM motif 1 [Source:HGNC Symbol;Acc:HGNC:29872]	0.5946	3136	GO:0007166; GO:0001819; GO:0043312; GO:0045577; GO:0050861; GO:0035556; GO:0006954; GO:0007165; GO:0051091; GO:0030183	GO:0004888	GO:0016020; GO:0016021; GO:0005886; GO:0035577	2.184e-07	1.025e-05	chr22	42380410	42432395	51986	-	TRUE	2.635	7.567	10.48	12.77	131.2	84.78	129.6	0.06471	0.08894	0.1082	1.092	0.7095	1.067	#257173
ENSG00000144802	ENST00000326151; ENST00000326172; ENST00000394054; ENST00000461724; ENST00000465476; ENST00000477601; ENST00000483180; ENST00000486444; ENST00000491281; ENST00000495089; ENST00000495719	NFKBIZ	protein_coding	protein_coding	NFKB inhibitor zeta [Source:HGNC Symbol;Acc:HGNC:29805]	0.4941	1546	GO:0050729; GO:0050852; GO:2000321; GO:0006954	GO:0005515	GO:0005634; GO:0016607; GO:0036464	2.215e-07	1.036e-05	chr3	101827991	101861022	33032	+	TRUE	1.063	365.4	382.7	350.6	763.1	851.6	714.3	6.338	6.585	6.026	12.89	14.46	11.93	#3D9287
ENSG00000206503	ENST00000376802; ENST00000376806; ENST00000376809; ENST00000396634; ENST00000461903; ENST00000479320; ENST00000495183; ENST00000496081; ENST00000638375	HLA-A	protein_coding	protein_coding	major histocompatibility complex, class I, A [Source:HGNC Symbol;Acc:HGNC:4931]	0.6095	1534	GO:0006955; GO:0002376; GO:0019882; GO:0002474; GO:0050776; GO:0016567; GO:0002479; GO:0060333; GO:0060337; GO:0002480; GO:0042270; GO:0036037; GO:0042590; GO:0001913	GO:0042605; GO:0030881; GO:0046977	GO:0016020; GO:0016021; GO:0042612; GO:0005783; GO:0005789; GO:0005794; GO:0005886; GO:0009986; GO:0005887; GO:0070062; GO:0030670; GO:0000139; GO:0012507; GO:0071556; GO:0031901; GO:0055038	2.228e-07	1.036e-05	chr6	29941260	29945884	4625	+	TRUE	1.083	1989	2190	2459	4675	4299	5120	34.77	37.98	42.59	79.55	73.55	86.18	#3D9287
ENSG00000126016	ENST00000304758; ENST00000371958; ENST00000371959; ENST00000371962; ENST00000462114; ENST00000524145	AMOT	protein_coding	protein_coding	angiomotin [Source:HGNC Symbol;Acc:HGNC:17810]	0.5175	3872	GO:0030334; GO:0030036; GO:0035329; GO:0001525; GO:0016525; GO:0034613; GO:0003365; GO:0001570; GO:0001701; GO:0001702; GO:0006935; GO:0034260; GO:0040019; GO:0042074; GO:0043534; GO:0048514; GO:0051056	GO:0005515; GO:0038023; GO:0043532	GO:0005634; GO:0030054; GO:0005923; GO:0005829; GO:0030027; GO:0008180; GO:0031410; GO:0005884; GO:0009897; GO:0030139; GO:0001726	2.229e-07	1.036e-05	chrX	112774503	112840815	66313	-	TRUE	-0.8815	2355	2084	2071	1222	1201	1098	16.31	14.32	14.21	8.236	8.142	7.319	#14505C
ENSG00000116106	ENST00000281821; ENST00000409854; ENST00000409938; ENST00000415749; ENST00000419964; ENST00000424339; ENST00000434266; ENST00000441679; ENST00000443796; ENST00000463446; ENST00000469354; ENST00000472696; ENST00000495693; ENST00000541600	EPHA4	protein_coding	protein_coding	EPH receptor A4 [Source:HGNC Symbol;Acc:HGNC:3388]	0.4751	1549	GO:1904646; GO:1902004; GO:1900272; GO:0010977; GO:0006468; GO:0016310; GO:0007155; GO:0007169; GO:0018108; GO:0007275; GO:0007411; GO:0007628; GO:0008045; GO:0008347; GO:0021957; GO:0043087; GO:0043507; GO:0048013; GO:0048681; GO:0048710; GO:0050770; GO:0050775; GO:0061001; GO:0061098; GO:0072178; GO:0090102; GO:0097155; GO:0097156; GO:0097485; GO:0098883; GO:0106030; GO:1905244; GO:0007399; GO:…	GO:0000166; GO:0004672; GO:0005524; GO:0016301; GO:0016740; GO:0004713; GO:0004714; GO:0005003; GO:0005515; GO:0005004; GO:0005005; GO:0042802; GO:0046875; GO:0001540; GO:1990782; GO:0042731; GO:0097161	GO:0005886; GO:0005737; GO:0016020; GO:0016021; GO:0005887; GO:0042995; GO:0030054; GO:0045202; GO:0045211; GO:0005741; GO:0005783; GO:0005794; GO:0005912; GO:0009986; GO:0014069; GO:0030175; GO:0030424; GO:0030425; GO:0031594; GO:0031901; GO:0043197; GO:0043198; GO:0043204; GO:0043679; GO:0044295; GO:0044297; GO:0098685; GO:0098978; GO:0099055; GO:0099056; GO:0005768; GO:0005769; GO:0043235; GO:…	2.258e-07	1.046e-05	chr2	221418027	221574202	156176	-	TRUE	-0.9227	852.9	776.9	763.9	423.4	399.1	426	14.77	13.34	13.1	7.135	6.763	7.101	#14505C
ENSG00000180447	ENST00000298743	GAS1	protein_coding	protein_coding	growth arrest specific 1 [Source:HGNC Symbol;Acc:HGNC:4165]	0.5968	3145	GO:0007049; GO:0007050; GO:0042981; GO:0035924; GO:0045930; GO:0045165; GO:0008589; GO:0048589; GO:0010955; GO:0060628	GO:0005515	GO:0016020; GO:0016021; GO:0005886; GO:0031225; GO:0046658	2.327e-07	1.074e-05	chr9	86944362	86947506	3145	-	TRUE	-1.324	465.9	441.4	453.9	150.5	174.3	201.2	3.973	3.734	3.835	1.249	1.455	1.652	#C7E5BE
ENSG00000183726	ENST00000374358; ENST00000468704; ENST00000480937; ENST00000487234; ENST00000491936; ENST00000498135	TMEM50A	protein_coding	protein_coding	transmembrane protein 50A [Source:HGNC Symbol;Acc:HGNC:30590]	0.4228	1070	GO:0032511		GO:0016020; GO:0016021; GO:0005783; GO:0005737; GO:0043025; GO:0097386	2.337e-07	1.076e-05	chr1	25338317	25362361	24045	+	TRUE	0.5267	5109	5003	5023	7133	7286	7398	128	124.4	124.7	174	178.7	178.5	#3D9287
ENSG00000184226	ENST00000377861; ENST00000377865; ENST00000456367; ENST00000544246; ENST00000614931; ENST00000617020	PCDH9	protein_coding	protein_coding	protocadherin 9 [Source:HGNC Symbol;Acc:HGNC:8661]	0.4208	7797	GO:0007155; GO:0007156	GO:0005509	GO:0016020; GO:0016021; GO:0005886; GO:0005887; GO:0030426; GO:0044291	2.359e-07	1.083e-05	chr13	66302834	67230445	927612	-	TRUE	-0.8579	8191	7146	7012	4012	4372	3935	28.17	24.38	23.9	13.43	14.72	13.03	#14505C
ENSG00000128284	ENST00000349314; ENST00000361710; ENST00000397287; ENST00000397289; ENST00000397293; ENST00000422426; ENST00000424878; ENST00000426939; ENST00000432700; ENST00000472303; ENST00000485453; ENST00000487355; ENST00000487423; ENST00000487783; ENST00000525184; ENST00000528740; ENST00000530895; ENST00000531095; ENST00000531195; ENST00000533061; ENST00000534251	APOL3	protein_coding	protein_coding	apolipoprotein L3 [Source:HGNC Symbol;Acc:HGNC:14868]	0.5094	1267	GO:0042157; GO:0006869; GO:0043123; GO:0006954	GO:0008289; GO:0005319	GO:0005737; GO:0016020; GO:0005576	2.421e-07	1.108e-05	chr22	36140330	36166177	25848	-	TRUE	2.665	2.162	0	0	51.93	59.06	62.54	0.04576	0	0	1.07	1.223	1.274	#90D0A4
ENSG00000169851	ENST00000361762; ENST00000507864; ENST00000509759; ENST00000509925; ENST00000511884; ENST00000543491; ENST00000610830; ENST00000621961	PCDH7	protein_coding	protein_coding	protocadherin 7 [Source:HGNC Symbol;Acc:HGNC:8659]	0.4746	2712	GO:0007155; GO:0007156; GO:0002576	GO:0005509	GO:0016020; GO:0016021; GO:0005886; GO:0005887; GO:0031092	2.459e-07	1.121e-05	chr4	30720415	31146805	426391	+	TRUE	-0.6596	2242	2174	2293	1389	1384	1463	22.17	21.33	22.46	13.37	13.39	13.93	#14505C
ENSG00000154721	ENST00000312957; ENST00000400532; ENST00000460679; ENST00000471689; ENST00000477351; ENST00000480456; ENST00000492962	JAM2	protein_coding	protein_coding	junctional adhesion molecule 2 [Source:HGNC Symbol;Acc:HGNC:14686]	0.427	1888	GO:0050900; GO:0030198; GO:0098609; GO:0050901; GO:0071593; GO:2000403; GO:0007162	GO:0005515; GO:0046982	GO:0016020; GO:0016021; GO:0005886; GO:0030054; GO:0005887; GO:0005923; GO:0009986; GO:0044291	2.499e-07	1.136e-05	chr21	25639258	25717562	78305	+	TRUE	2.277	30.27	25.16	53.4	220.1	206.7	210.3	0.4299	0.3546	0.7516	3.042	2.873	2.876	#257173
ENSG00000135604	ENST00000367568	STX11	protein_coding	protein_coding	syntaxin 11 [Source:HGNC Symbol;Acc:HGNC:11429]	0.438	5504	GO:0006886; GO:0015031; GO:0016192; GO:0006887; GO:0006906; GO:0048278; GO:0031629; GO:0061025	GO:0005515; GO:0005484; GO:0000149	GO:0016020; GO:0005794; GO:0005886; GO:0016021; GO:0031201; GO:0012505; GO:0008021; GO:0042734; GO:0048787	2.512e-07	1.139e-05	chr6	144150517	144191939	41423	+	TRUE	1.345	147	164.6	130	392.6	356.3	420.6	0.7163	0.7956	0.6277	1.862	1.699	1.973	#3D9287
ENSG00000164136	ENST00000296545; ENST00000320650; ENST00000394159; ENST00000477265; ENST00000505351; ENST00000509249; ENST00000514653; ENST00000529613	IL15	protein_coding	protein_coding	interleukin 15 [Source:HGNC Symbol;Acc:HGNC:5977]	0.3875	1965	GO:0050729; GO:0006955; GO:0007165; GO:0007267; GO:0120163; GO:0050766; GO:0050731; GO:0008284; GO:0030225; GO:0035723; GO:0042119; GO:0032740; GO:0034105; GO:0001866; GO:0006954; GO:0007260; GO:0007568; GO:0014732; GO:0030212; GO:0031667; GO:0032819; GO:0032825; GO:0042102; GO:0042531; GO:0045062; GO:0045580; GO:0048469; GO:0048535; GO:0048662; GO:0050691; GO:0050778; GO:0071305; GO:1904100	GO:0005515; GO:0005125; GO:0005126	GO:0005634; GO:0005737; GO:0016607; GO:0005829; GO:0005654; GO:0005576; GO:0005615; GO:0005794; GO:0005768; GO:0009986	2.571e-07	1.162e-05	chr4	141636583	141733987	97405	+	TRUE	2.005	29.19	49.28	34.83	202.4	164.8	178.6	0.3983	0.6671	0.4709	2.689	2.201	2.346	#257173
ENSG00000083799	ENST00000311559; ENST00000398568; ENST00000427738; ENST00000562884; ENST00000563629; ENST00000563976; ENST00000564326; ENST00000564634; ENST00000566024; ENST00000566206; ENST00000566679; ENST00000568704; ENST00000568744; ENST00000569418; ENST00000569681; ENST00000569891	CYLD	protein_coding	protein_coding	CYLD lysine 63 deubiquitinase [Source:HGNC Symbol;Acc:HGNC:2584]	0.4072	2646	GO:0016579; GO:0006508; GO:0007049; GO:0006511; GO:0016055; GO:0002376; GO:0045087; GO:0070507; GO:0090090; GO:1902017; GO:0032088; GO:0070536; GO:0071108; GO:0007346; GO:0046329; GO:0010803; GO:0032480; GO:0060544; GO:0070423; GO:2001238; GO:1901223; GO:0050727; GO:1903753; GO:2001242; GO:1990108; GO:0070266; GO:0043369; GO:0043393; GO:0045577; GO:0045582; GO:0048872; GO:0050862; GO:1901026; GO:…	GO:0046872; GO:0016787; GO:0008270; GO:0005515; GO:0008233; GO:0008234; GO:0036459; GO:0004843; GO:0019901; GO:0061578; GO:0070064; GO:1990380	GO:0005737; GO:0016020; GO:0005829; GO:0005886; GO:0005856; GO:0042995; GO:0048471; GO:0005874; GO:0005813; GO:0005815; GO:0005819; GO:0030496; GO:0036064; GO:0031234; GO:0005881; GO:0097542	2.625e-07	1.183e-05	chr16	50742050	50801935	59886	+	TRUE	0.9362	1225	1102	1030	2161	2280	2011	12.41	11.08	10.34	21.32	22.61	19.63	#3D9287
ENSG00000152137	ENST00000281938; ENST00000541798; ENST00000542496	HSPB8	protein_coding	protein_coding	heat shock protein family B (small) member 8 [Source:HGNC Symbol;Acc:HGNC:30171]	0.4645	1069	GO:0006468; GO:1900034; GO:0034620; GO:1905337	GO:0005515; GO:0042802; GO:0042803	GO:0005634; GO:0005737; GO:0005829; GO:0005654; GO:0005622; GO:0101031	2.78e-07	1.249e-05	chr12	119178642	119221131	42490	+	TRUE	0.6023	2867	3004	3018	4450	4399	4660	71.91	74.75	75.02	108.7	108	112.5	#3D9287
ENSG00000116774	ENST00000320334; ENST00000369551; ENST00000393300; ENST00000491700; ENST00000633022	OLFML3	protein_coding	protein_coding	olfactomedin like 3 [Source:HGNC Symbol;Acc:HGNC:24956]	0.5274	1640	GO:0007275		GO:0005576; GO:1903561	2.81e-07	1.255e-05	chr1	113979391	114035572	56182	+	TRUE	-1.882	90.8	85.97	84.75	20.24	16.19	12.69	1.485	1.395	1.373	0.3222	0.2592	0.1998	#C7E5BE
ENSG00000179222	ENST00000326587; ENST00000375695; ENST00000375722; ENST00000375772; ENST00000470461; ENST00000473931; ENST00000482188; ENST00000482599; ENST00000485420; ENST00000494718	MAGED1	protein_coding	protein_coding	MAGE family member D1 [Source:HGNC Symbol;Acc:HGNC:6813]	0.5319	2223	GO:0042981; GO:0048511; GO:0032922; GO:0006355; GO:0050680; GO:0006357; GO:0042752; GO:0043406; GO:0045892; GO:0045893; GO:0090190; GO:1900181; GO:2001235	GO:0005515; GO:0042802; GO:0003713	GO:0005634; GO:0005737; GO:0016020; GO:0005886; GO:0032991; GO:0000785	2.811e-07	1.255e-05	chrX	51803007	51902357	99351	+	TRUE	-0.4901	15500	15490	16260	11090	11320	11230	187	185.4	194.3	130.2	133.7	130.4	NA
ENSG00000105835	ENST00000222553; ENST00000354289; ENST00000393618; ENST00000417537; ENST00000424768; ENST00000441045; ENST00000463871; ENST00000467730; ENST00000484527; ENST00000486949; ENST00000489358; ENST00000489732; ENST00000491027	NAMPT	protein_coding	protein_coding	nicotinamide phosphoribosyltransferase [Source:HGNC Symbol;Acc:HGNC:30092]	0.4142	1131	GO:0045944; GO:0007165; GO:0048511; GO:0009435; GO:0019363; GO:0001774; GO:0007565; GO:0007568; GO:0007623; GO:0010507; GO:0014070; GO:0014916; GO:0032922; GO:0048661; GO:0070997; GO:0071479; GO:0090650; GO:1904646; GO:1905377; GO:2000773; GO:0007267; GO:0051770; GO:0008284; GO:0034356	GO:0016740; GO:0003824; GO:0016757; GO:0005515; GO:0005125; GO:0004514; GO:0008144; GO:0042802; GO:0042803; GO:0047280	GO:0005634; GO:0005737; GO:0016607; GO:0005615; GO:0030054; GO:0005576; GO:0005886; GO:0005829; GO:0070062	2.822e-07	1.256e-05	chr7	106248298	106286326	38029	-	TRUE	0.6064	2579	2622	2496	3969	3998	3769	61.15	61.68	58.64	91.6	92.77	86.03	#3D9287
ENSG00000108179	ENST00000225174; ENST00000448165; ENST00000472580; ENST00000492149; ENST00000498681	PPIF	protein_coding	protein_coding	peptidylprolyl isomerase F [Source:HGNC Symbol;Acc:HGNC:9259]	0.611	988	GO:0043066; GO:0000413; GO:0002931; GO:0006457; GO:0006979; GO:0008637; GO:0010849; GO:0010939; GO:0032780; GO:0042981; GO:0046902; GO:0070266; GO:0070301; GO:0071243; GO:0071277; GO:0090200; GO:0090324; GO:1902445; GO:2000276; GO:0006915; GO:0042026; GO:0012501; GO:2001243; GO:0090201; GO:1902686	GO:0016853; GO:0003755; GO:0016018; GO:0042277; GO:0005515; GO:0051082	GO:0005739; GO:0005759; GO:0005743; GO:0016020; GO:0005753; GO:0005757	2.835e-07	1.258e-05	chr10	79347469	79355334	7866	+	TRUE	0.4687	10110	10150	10400	14000	14280	14160	274.4	273.3	279.5	369.8	379.3	369.9	NA
ENSG00000100625	ENST00000216513; ENST00000554079; ENST00000556952	SIX4	protein_coding	protein_coding	SIX homeobox 4 [Source:HGNC Symbol;Acc:HGNC:10890]	0.4878	3356	GO:0043066; GO:0006355; GO:0007275; GO:0045893; GO:0008584; GO:0045892; GO:0048856; GO:0043524; GO:0009653; GO:0048699; GO:0034504; GO:0060037; GO:0007519; GO:0090190; GO:0045214; GO:0072075; GO:0072107; GO:1902725; GO:0030238; GO:0072095; GO:0098528; GO:0008582; GO:0010468; GO:0030910; GO:0032880; GO:0042472; GO:0043586; GO:0045944; GO:0046661; GO:0048538; GO:0048701; GO:0048704; GO:0050678; GO:…	GO:0003677; GO:0043565; GO:0000981; GO:0000976; GO:0000978; GO:0001228; GO:0003700	GO:0005634; GO:0005737; GO:0000790; GO:0005667	2.87e-07	1.27e-05	chr14	60709539	60724351	14813	-	TRUE	0.8056	950.2	912.1	841.7	1590	1646	1515	7.592	7.231	6.664	12.36	12.87	11.65	#3D9287
ENSG00000038382	ENST00000344135; ENST00000344204; ENST00000502490; ENST00000502816; ENST00000503399; ENST00000504606; ENST00000505971; ENST00000506611; ENST00000507714; ENST00000508283; ENST00000508343; ENST00000508717; ENST00000509354; ENST00000509967; ENST00000510281; ENST00000510757; ENST00000511019; ENST00000512070; ENST00000512303; ENST00000512979; ENST00000513206; ENST00000515144; ENST00000515710; ENST0000…	TRIO	protein_coding	protein_coding	trio Rho guanine nucleotide exchange factor [Source:HGNC Symbol;Acc:HGNC:12303]	0.513	2402	GO:0006468; GO:0016310; GO:0035023; GO:0007411; GO:0007417; GO:0051056; GO:0007186; GO:0045599; GO:0043065; GO:0007185	GO:0000166; GO:0004672; GO:0004674; GO:0005524; GO:0016301; GO:0016740; GO:0005089; GO:0005515; GO:0005085	GO:0005737; GO:0042995; GO:0005829	2.904e-07	1.281e-05	chr5	14143342	14532128	388787	+	TRUE	0.5732	5768	5741	5590	8696	8695	8065	64.4	63.59	61.83	94.5	95.01	86.68	#3D9287
ENSG00000119514	ENST00000375011; ENST00000470473; ENST00000610463; ENST00000615204	GALNT12	protein_coding	protein_coding	polypeptide N-acetylgalactosaminyltransferase 12 [Source:HGNC Symbol;Acc:HGNC:19877]	0.4718	1180	GO:0006486; GO:0016266	GO:0046872; GO:0016740; GO:0030246; GO:0016757; GO:0004653	GO:0016020; GO:0016021; GO:0005794; GO:0000139	2.959e-07	1.301e-05	chr9	98807670	98850081	42412	+	TRUE	-1.334	283.2	249.5	243.8	100.3	102.9	87.02	6.436	5.626	5.49	2.22	2.288	1.904	#C7E5BE
ENSG00000143570	ENST00000310483; ENST00000356205; ENST00000368621; ENST00000368623; ENST00000413622; ENST00000417348; ENST00000429040; ENST00000461071; ENST00000537590; ENST00000617697; ENST00000621013	SLC39A1	protein_coding	protein_coding	solute carrier family 39 member 1 [Source:HGNC Symbol;Acc:HGNC:12876]	0.5891	1796	GO:0055085; GO:0006811; GO:0030001; GO:0071577; GO:0006829; GO:0006812; GO:0001701; GO:0048701; GO:0060173	GO:0046873; GO:0005385; GO:0022890; GO:0005102	GO:0016020; GO:0016021; GO:0005783; GO:0005789; GO:0005886	2.969e-07	1.302e-05	chr1	153959099	153968184	9086	-	TRUE	0.6568	4565	4543	4841	7332	6932	7743	68.16	67.29	71.62	106.6	101.3	111.3	#3D9287
ENSG00000153233	ENST00000283228; ENST00000342084; ENST00000378778; ENST00000440835; ENST00000537619; ENST00000547752; ENST00000548220; ENST00000549107; ENST00000549308; ENST00000550661; ENST00000551219	PTPRR	protein_coding	protein_coding	protein tyrosine phosphatase receptor type R [Source:HGNC Symbol;Acc:HGNC:9680]	0.4246	2036	GO:0006470; GO:0016311; GO:0035335; GO:0001701; GO:0070373; GO:0038128; GO:0010633	GO:0016787; GO:0004721; GO:0005515; GO:0004725; GO:0016791; GO:0019901; GO:0005001	GO:0005737; GO:0016020; GO:0016021; GO:0005829; GO:0005886; GO:0005615; GO:0030054; GO:0048471	2.99e-07	1.307e-05	chr12	70638073	70920738	282666	-	TRUE	1.688	23.78	25.16	29.02	116.2	101.9	98.8	0.3132	0.3288	0.3788	1.49	1.314	1.253	#257173
ENSG00000150625	ENST00000280187; ENST00000393658; ENST00000502754; ENST00000503397; ENST00000503563; ENST00000505304; ENST00000505375; ENST00000505561; ENST00000506219; ENST00000506894; ENST00000507080; ENST00000507520; ENST00000507540; ENST00000508323; ENST00000509865; ENST00000512509; ENST00000512610; ENST00000512897; ENST00000513365; ENST00000513667; ENST00000515090	GPM6A	protein_coding	protein_coding	glycoprotein M6A [Source:HGNC Symbol;Acc:HGNC:4460]	0.4315	1047	GO:0070588; GO:0007399; GO:0048812; GO:0048863; GO:0031175; GO:0051491; GO:0001764; GO:0007416; GO:0003407; GO:0009617; GO:0050807	GO:0005515; GO:0005262	GO:0016020; GO:0016021; GO:0005886; GO:0042995; GO:0030424; GO:0030175; GO:0044295; GO:0070062; GO:0043025; GO:0043197; GO:0043005; GO:1903561; GO:0098978; GO:0099059	3.003e-07	1.307e-05	chr4	175632934	176002664	369731	-	TRUE	-1.338	140.5	142.6	147.4	51.93	49.54	50.76	3.599	3.623	3.742	1.295	1.242	1.252	#C7E5BE
ENSG00000197043	ENST00000354546; ENST00000377751; ENST00000517486; ENST00000517677; ENST00000517707; ENST00000517757; ENST00000519610; ENST00000519644; ENST00000520054; ENST00000520378; ENST00000521512; ENST00000521749; ENST00000522664; ENST00000523164; ENST00000523714	ANXA6	protein_coding	protein_coding	annexin A6 [Source:HGNC Symbol;Acc:HGNC:544]	0.541	1104	GO:0070588; GO:0006816; GO:0006937; GO:0051560; GO:0097190; GO:0051260; GO:0034220; GO:0001778; GO:0003418; GO:0051283; GO:0050819	GO:0005509; GO:0005525; GO:0042803; GO:0005515; GO:0005544; GO:0008289; GO:0051015; GO:0001786; GO:0015485; GO:0005262; GO:0048306; GO:0035374; GO:0015276	GO:0005739; GO:0005737; GO:0016020; GO:0005765; GO:0042470; GO:0005925; GO:0031902; GO:0048471; GO:0070062; GO:0062023	3.007e-07	1.307e-05	chr5	151100706	151157785	57080	-	TRUE	-0.5104	6607	6593	6541	4553	4692	4605	160.5	158.9	157.4	107.7	111.5	107.7	#14505C
ENSG00000182179	ENST00000333486; ENST00000460516; ENST00000460703; ENST00000473992; ENST00000478688; ENST00000478875; ENST00000483751; ENST00000488536; ENST00000489826; ENST00000494212; ENST00000497908	UBA7	protein_coding	protein_coding	ubiquitin like modifier activating enzyme 7 [Source:HGNC Symbol;Acc:HGNC:12471]	0.581	932	GO:0016567; GO:0006464; GO:0032446; GO:0032020; GO:0032480; GO:0019941	GO:0000166; GO:0005524; GO:0008641; GO:0016874; GO:0005515; GO:0004842; GO:0019782	GO:0005737; GO:0005654; GO:0005829	3.108e-07	1.346e-05	chr3	49805209	49813953	8745	-	TRUE	1.712	20.54	19.92	20.9	89.78	80.97	97.89	0.5905	0.5682	0.5953	2.513	2.278	2.71	#257173
ENSG00000255071	ENST00000524555	SAA2-SAA4	protein_coding	protein_coding	SAA2-SAA4 readthrough [Source:HGNC Symbol;Acc:HGNC:39550]	0.5303	743	GO:0050918; GO:0060326	GO:0042056	GO:0005576; GO:0005615	3.114e-07	1.346e-05	chr11	18231423	18248635	17213	-	TRUE	2.322	2.162	4.194	1.161	60.73	48.58	48.04	0.07803	0.1502	0.04152	2.134	1.716	1.669	#257173
ENSG00000115414	ENST00000323926; ENST00000336916; ENST00000354785; ENST00000356005; ENST00000357867; ENST00000359671; ENST00000421182; ENST00000426059; ENST00000432072; ENST00000438981; ENST00000443816; ENST00000446046; ENST00000456923; ENST00000460217; ENST00000461974; ENST00000469569; ENST00000471193; ENST00000473614; ENST00000474036; ENST00000480024; ENST00000480737; ENST00000485567; ENST00000490833; ENST0000…	FN1	protein_coding	protein_coding	fibronectin 1 [Source:HGNC Symbol;Acc:HGNC:3778]	0.4858	3999	GO:0007155; GO:0010952; GO:0050900; GO:0006953; GO:0010628; GO:0044267; GO:0043687; GO:0001525; GO:0008360; GO:0008284; GO:0002576; GO:0019221; GO:0030198; GO:0033622; GO:0034446; GO:0048146; GO:0001932; GO:0009611; GO:0070372; GO:0051702; GO:0018149; GO:0035987; GO:0052047; GO:1901166; GO:1904237; GO:2001202; GO:0007044; GO:0007160; GO:0007161; GO:0042060; GO:0045773	GO:0005515; GO:0042802; GO:0008201; GO:0005178; GO:0005201; GO:0005518; GO:0002020; GO:0097718; GO:0019899; GO:0051087; GO:0005102; GO:0043394; GO:0008022; GO:0016504	GO:0005615; GO:0005576; GO:0070062; GO:0062023; GO:0072562; GO:0031012; GO:0005788; GO:0031093; GO:0005793; GO:0005577; GO:0005604; GO:0016324	3.155e-07	1.359e-05	chr2	215360440	215436073	75634	-	TRUE	-0.7104	9266	8444	8792	5537	5653	4996	62.14	56.17	58.41	36.14	37.1	32.26	#14505C
ENSG00000135480	ENST00000331817; ENST00000546666; ENST00000546856; ENST00000547613; ENST00000548088; ENST00000548657; ENST00000549127; ENST00000549638; ENST00000550153; ENST00000551130; ENST00000552183; ENST00000552322; ENST00000552400; ENST00000638501	KRT7	protein_coding	protein_coding	keratin 7 [Source:HGNC Symbol;Acc:HGNC:6445]	0.5869	592	GO:0031424; GO:0016032; GO:0070268	GO:0005515	GO:0005634; GO:0005737; GO:0005882; GO:0045095; GO:0005829; GO:0070062	3.243e-07	1.393e-05	chr12	52232520	52252186	19667	+	TRUE	2.598	5.405	6.291	1.161	88.9	64.78	76.14	0.2446	0.2824	0.05205	3.916	2.869	3.317	#90D0A4
ENSG00000136943	ENST00000259470; ENST00000479932; ENST00000538255	CTSV	protein_coding	protein_coding	cathepsin V [Source:HGNC Symbol;Acc:HGNC:2538]	0.435	3086	GO:0006508; GO:0007154; GO:0007283; GO:0008584; GO:0009267; GO:0009749; GO:0010259; GO:0014070; GO:0021675; GO:0034698; GO:0046697; GO:0048102; GO:0051384; GO:0060008; GO:1990834; GO:0019886; GO:0022617; GO:0051603; GO:0045616	GO:0016787; GO:0004177; GO:0004197; GO:0008233; GO:0008234; GO:0030984; GO:0042277; GO:0044877; GO:0005515	GO:0005737; GO:0005764; GO:0005773; GO:0005902; GO:0009897; GO:0030141; GO:0043005; GO:0043204; GO:0045177; GO:0005615; GO:0005576; GO:0043202	3.255e-07	1.394e-05	chr9	97029677	97039643	9967	-	TRUE	-0.8271	1414	1509	1296	791.3	796.4	777.7	12.29	13.01	11.16	6.693	6.773	6.506	#14505C
ENSG00000106366	ENST00000223095	SERPINE1	protein_coding	protein_coding	serpin family E member 1 [Source:HGNC Symbol;Acc:HGNC:8583]	0.5157	3190	GO:0045766; GO:2000352; GO:0050729; GO:0030336; GO:0061044; GO:0071222; GO:0010466; GO:0010951; GO:0001525; GO:0002576; GO:0032757; GO:0050829; GO:0045944; GO:0007623; GO:0030198; GO:0048260; GO:0061045; GO:1902042; GO:0033629; GO:0014912; GO:0030194; GO:0051918; GO:0042730; GO:0010469; GO:0030195; GO:0001300; GO:0010757; GO:0035491; GO:0090026; GO:0090399; GO:0097187; GO:1901331; GO:2000098	GO:0005515; GO:0004867; GO:0030414; GO:0002020; GO:0005102	GO:0005615; GO:0005576; GO:0005886; GO:0070062; GO:0062023; GO:0031093	3.379e-07	1.443e-05	chr7	101127089	101139266	12178	+	TRUE	1.191	78.91	78.63	83.59	196.3	195.3	196.7	0.6634	0.6558	0.6962	1.606	1.607	1.592	#3D9287
ENSG00000143067	ENST00000421812	ZNF697	protein_coding	protein_coding	zinc finger protein 697 [Source:HGNC Symbol;Acc:HGNC:32034]	0.5186	5579	GO:0008150	GO:0003676; GO:0046872; GO:0003677; GO:0003674	GO:0005634; GO:0005575	3.415e-07	1.454e-05	chr1	119619377	119648266	28890	-	TRUE	0.7134	583.7	586.1	587.4	967.4	964	969	2.806	2.795	2.798	4.526	4.535	4.484	#3D9287
ENSG00000137767	ENST00000260324; ENST00000561493; ENST00000561735; ENST00000563296; ENST00000565227; ENST00000565997; ENST00000566934; ENST00000568606	SQOR	protein_coding	protein_coding	sulfide quinone oxidoreductase [Source:HGNC Symbol;Acc:HGNC:20390]	0.5111	881	GO:0055114; GO:0070221; GO:0070813	GO:0016491; GO:0070224; GO:0071949; GO:0048038	GO:0005739; GO:0005743	3.437e-07	1.459e-05	chr15	45631148	45691281	60134	+	TRUE	1.047	181.6	192.9	170.7	373.2	381	405.2	5.528	5.825	5.147	11.06	11.35	11.87	#3D9287
ENSG00000082014	ENST00000262188; ENST00000356800; ENST00000392811; ENST00000460431; ENST00000469154; ENST00000470588; ENST00000472103; ENST00000472789; ENST00000472988; ENST00000477169; ENST00000485592; ENST00000485610; ENST00000489503; ENST00000491651; ENST00000496530	SMARCD3	protein_coding	protein_coding	SWI/SNF related, matrix associated, actin dependent regulator of chromatin, subfamily d, member 3 [Source:HGNC Symbol;Acc:HGNC:11108]	0.5904	1227	GO:0006325; GO:0045893; GO:0006351; GO:0007399; GO:0006337; GO:0006338; GO:0006357; GO:0019216; GO:0002052; GO:0003407; GO:0003007; GO:0003139; GO:0003219; GO:0010971; GO:0042692; GO:0043393; GO:0051152	GO:0005102; GO:0008134; GO:0003713; GO:0035257; GO:0003682; GO:0005515	GO:0005634; GO:0005654; GO:0016514; GO:0071564; GO:0071565; GO:0000790	3.615e-07	1.53e-05	chr7	151238764	151277896	39133	-	TRUE	-0.7257	1086	1132	1149	691.8	656.3	676.2	23.74	24.55	24.89	14.72	14.04	14.23	#14505C
ENSG00000128271	ENST00000337539; ENST00000424232; ENST00000436735; ENST00000439591; ENST00000444262; ENST00000464977; ENST00000467385; ENST00000472248; ENST00000486108; ENST00000486351; ENST00000496258; ENST00000496497; ENST00000610595; ENST00000611543; ENST00000618076	ADORA2A	protein_coding	protein_coding	adenosine A2a receptor [Source:HGNC Symbol;Acc:HGNC:263]	0.632	1222	GO:0007186; GO:0007165; GO:0001973; GO:0044267; GO:0006954; GO:0007267; GO:0007417; GO:0007596; GO:0007189; GO:0006915; GO:0007188; GO:0006968; GO:0007600; GO:0008015; GO:0006909; GO:0001963; GO:0001975; GO:0006355; GO:0006469; GO:0007205; GO:0007271; GO:0007626; GO:0008285; GO:0014049; GO:0014057; GO:0014061; GO:0031000; GO:0032230; GO:0035249; GO:0035810; GO:0035815; GO:0040013; GO:0042311; GO:…	GO:0004930; GO:0005515; GO:0042802; GO:0001609; GO:0019899; GO:0031802; GO:0046982; GO:0051393	GO:0016020; GO:0016021; GO:0005886; GO:0005887; GO:0000139; GO:0005882; GO:0012505; GO:0014069; GO:0030424; GO:0030425; GO:0030673; GO:0032279; GO:0042734; GO:0043025; GO:0045211; GO:0048786; GO:0098978; GO:0099055; GO:0099056	3.624e-07	1.53e-05	chr22	24417879	24442357	24479	+	TRUE	1.278	115.7	121.6	114.9	288.7	272.4	335.4	2.538	2.648	2.499	6.167	5.851	7.086	#3D9287
ENSG00000135423	ENST00000311966; ENST00000390288; ENST00000424141; ENST00000461077; ENST00000471282; ENST00000476991; ENST00000479952; ENST00000483347; ENST00000486433; ENST00000486896; ENST00000491880; ENST00000494345; ENST00000494474; ENST00000496006; ENST00000539272; ENST00000610413; ENST00000623608	GLS2	protein_coding	protein_coding	glutaminase 2 [Source:HGNC Symbol;Acc:HGNC:29570]	0.5396	1471	GO:0006541; GO:0042981; GO:0014047; GO:0006537; GO:0006543; GO:0008652; GO:0006520; GO:0072593	GO:0016787; GO:0004359; GO:0005515	GO:0005739; GO:0005759	3.634e-07	1.53e-05	chr12	56470944	56488414	17471	-	TRUE	0.8293	490.8	461.3	489.9	896.9	816.4	871.1	8.947	8.343	8.849	15.92	14.57	15.29	#3D9287
ENSG00000120696	ENST00000379483	KBTBD7	protein_coding	protein_coding	kelch repeat and BTB domain containing 7 [Source:HGNC Symbol;Acc:HGNC:25266]	0.4219	4736	GO:0008150; GO:0000165; GO:0043687	GO:0005515; GO:0003674	GO:0005829; GO:0005575	3.76e-07	1.578e-05	chr13	41189834	41194569	4736	-	TRUE	-0.9066	948	853.4	942.7	518.4	462	468.6	5.368	4.794	5.289	2.857	2.56	2.555	#14505C
ENSG00000153303	ENST00000283309; ENST00000336070; ENST00000358587; ENST00000432403; ENST00000440994; ENST00000468647; ENST00000506415; ENST00000509157; ENST00000511714; ENST00000644440; ENST00000646385	FRMD1	protein_coding	protein_coding	FERM domain containing 1 [Source:HGNC Symbol;Acc:HGNC:21240]	0.6073	3068			GO:0005856	3.798e-07	1.59e-05	chr6	168053166	168101511	48346	-	TRUE	2.189	6.486	4.194	3.483	65.14	47.63	58.01	0.05669	0.03637	0.03016	0.5542	0.4074	0.4882	#257173
ENSG00000157873	ENST00000355716; ENST00000409119; ENST00000426449; ENST00000434817; ENST00000435221; ENST00000442392; ENST00000451778; ENST00000463471; ENST00000463835; ENST00000466750; ENST00000471768; ENST00000475523; ENST00000480305; ENST00000482074; ENST00000482602; ENST00000496064	TNFRSF14	protein_coding	protein_coding	TNF receptor superfamily member 14 [Source:HGNC Symbol;Acc:HGNC:11912]	0.6375	1267	GO:0046718; GO:0002376; GO:0045087; GO:0002250; GO:0033209; GO:0016032; GO:0006955; GO:0050829; GO:0007166; GO:0031295; GO:0050830; GO:1905675; GO:0050731; GO:0002741; GO:0046642; GO:2000406	GO:0005515; GO:0019955; GO:0031625; GO:0001618; GO:0005031	GO:0016020; GO:0016021; GO:0005886; GO:0009897	3.827e-07	1.597e-05	chr1	2555639	2565382	9744	+	TRUE	1.793	29.19	47.18	39.47	165.5	143.8	165.9	0.6177	0.9906	0.8278	3.409	2.98	3.38	#257173
ENSG00000129353	ENST00000335757; ENST00000407327; ENST00000586078; ENST00000586549; ENST00000588214; ENST00000588393; ENST00000588409; ENST00000588465; ENST00000588688; ENST00000589561; ENST00000590382; ENST00000590475; ENST00000590857; ENST00000591194; ENST00000592293	SLC44A2	protein_coding	protein_coding	solute carrier family 44 member 2 [Source:HGNC Symbol;Acc:HGNC:17292]	0.5528	1434	GO:0055085; GO:0043312; GO:0043123; GO:0006656; GO:0015871	GO:0015220	GO:0016020; GO:0016021; GO:0005765; GO:0005886; GO:0070062; GO:0035579	3.906e-07	1.626e-05	chr19	10602457	10644557	42101	+	TRUE	-0.5621	4420	4371	4630	2973	3027	3079	82.66	81.09	85.79	54.12	55.41	55.44	#14505C
ENSG00000102054	ENST00000330735; ENST00000380084; ENST00000380087; ENST00000404022; ENST00000416035; ENST00000425696; ENST00000444437; ENST00000465244; ENST00000468092; ENST00000481586; ENST00000486166; ENST00000493145	RBBP7	protein_coding	protein_coding	RB binding protein 7, chromatin remodeling factor [Source:HGNC Symbol;Acc:HGNC:9890]	0.4587	1336	GO:0006325; GO:0006260; GO:0043687; GO:0034080; GO:0030308; GO:1901796; GO:0070317; GO:0045814; GO:0070370; GO:0000122; GO:0045892; GO:0048545	GO:0005515; GO:0003723	GO:0005634; GO:0005829; GO:0005654; GO:0035098; GO:0016581	3.972e-07	1.647e-05	chrX	16839283	16870414	31132	-	TRUE	-0.4484	14440	14540	14840	10760	10600	10750	289.8	289.5	295.2	210.1	208.2	207.8	NA
ENSG00000164342	ENST00000296795; ENST00000504367; ENST00000508051; ENST00000512264; ENST00000513189	TLR3	protein_coding	protein_coding	toll like receptor 3 [Source:HGNC Symbol;Acc:HGNC:11849]	0.4103	2610	GO:0050729; GO:0045944; GO:0032755; GO:0007165; GO:0006954; GO:0051607; GO:0002376; GO:0045087; GO:0001819; GO:0010628; GO:0071260; GO:0002756; GO:0032722; GO:0034138; GO:0043330; GO:0002224; GO:0007249; GO:0007252; GO:0032728; GO:0032735; GO:0032757; GO:0032760; GO:0034128; GO:0035666; GO:0045671; GO:0070266; GO:0097190; GO:1901224; GO:0007250; GO:0097191; GO:0001774; GO:0002730; GO:0006952; GO:…	GO:0003723; GO:0003725; GO:0005515; GO:0004888; GO:0042802; GO:0038023	GO:0005737; GO:0016020; GO:0016021; GO:0005783; GO:0005789; GO:0005765; GO:0005615; GO:0005768; GO:0005769; GO:0031012; GO:0010008; GO:0005887; GO:0000139; GO:0036020	3.987e-07	1.647e-05	chr4	186069152	186088069	18918	+	TRUE	1.349	148.1	137.3	108	364.4	352.5	333.6	1.522	1.4	1.099	3.645	3.544	3.3	#3D9287
ENSG00000156587	ENST00000287156; ENST00000340573; ENST00000526659; ENST00000527022; ENST00000528275	UBE2L6	protein_coding	protein_coding	ubiquitin conjugating enzyme E2 L6 [Source:HGNC Symbol;Acc:HGNC:12490]	0.5489	938	GO:0016567; GO:0006511; GO:0044267; GO:0006464; GO:0019941; GO:0019985; GO:0032020; GO:0032480	GO:0016740; GO:0005515; GO:0031625; GO:0061631; GO:0004842; GO:0019787; GO:0042296; GO:0043130; GO:0000166; GO:0005524	GO:0000151; GO:0005654; GO:0005829	3.992e-07	1.647e-05	chr11	57551656	57568284	16629	-	TRUE	1.341	102.7	80.73	89.39	228	255.3	253.8	2.934	2.288	2.531	6.34	7.138	6.981	#3D9287
ENSG00000111801	ENST00000244519; ENST00000361232; ENST00000467524; ENST00000471353; ENST00000474790; ENST00000477388; ENST00000480110; ENST00000482451; ENST00000483179; ENST00000487272; ENST00000487627; ENST00000490254; ENST00000494393; ENST00000496719; ENST00000497681	BTN3A3	protein_coding	protein_coding	butyrophilin subfamily 3 member A3 [Source:HGNC Symbol;Acc:HGNC:1140]	0.4757	1238	GO:0002376; GO:0002250; GO:0002456; GO:0050776; GO:0050852	GO:0005102; GO:0005515	GO:0016020; GO:0016021; GO:0005886; GO:0009897	4.038e-07	1.657e-05	chr6	26440472	26453415	12944	+	TRUE	1.058	182.7	173	166	375	395.3	349	3.957	3.717	3.563	7.906	8.381	7.278	#3D9287
ENSG00000211584	ENST00000442218; ENST00000442892; ENST00000461620; ENST00000476104; ENST00000547002; ENST00000548498; ENST00000549243; ENST00000551301; ENST00000552003	SLC48A1	protein_coding	protein_coding	solute carrier family 48 member 1 [Source:HGNC Symbol;Acc:HGNC:26035]	0.568	991	GO:0015886	GO:0005515; GO:0020037; GO:0015232	GO:0016020; GO:0016021; GO:0005765; GO:0005764; GO:0005768; GO:0005886; GO:0010008	4.045e-07	1.657e-05	chr12	47753916	47782751	28836	+	TRUE	-0.6588	1877	1827	1931	1178	1234	1147	50.74	49.02	51.72	31	32.64	29.85	#14505C
ENSG00000132274	ENST00000379965; ENST00000414641; ENST00000414897; ENST00000425490; ENST00000429063; ENST00000444844; ENST00000450670; ENST00000454828; ENST00000460454; ENST00000480395; ENST00000493494	TRIM22	protein_coding	protein_coding	tripartite motif containing 22 [Source:HGNC Symbol;Acc:HGNC:16379]	0.4483	1149	GO:0016567; GO:1903507; GO:0051607; GO:0010508; GO:0016032; GO:0043123; GO:0006955; GO:0051092; GO:0009615; GO:0051091; GO:0060333; GO:0006355; GO:0032880; GO:0070206	GO:0008270; GO:0046872; GO:0016740; GO:0005515; GO:0019901; GO:0030674; GO:0003714	GO:0005634; GO:0005737; GO:0016607; GO:0005794; GO:0005654; GO:0016604; GO:0005829; GO:0015030	4.048e-07	1.657e-05	chr11	5689697	5737089	47393	+	TRUE	1.174	154.6	176.1	163.7	371.4	424.9	358	3.608	4.078	3.785	8.439	9.704	8.045	#3D9287
ENSG00000147324	ENST00000276282; ENST00000520091; ENST00000520715; ENST00000521881	MFHAS1	protein_coding	protein_coding	malignant fibrous histiocytoma amplified sequence 1 [Source:HGNC Symbol;Acc:HGNC:16982]	0.5221	2001	GO:0030218; GO:0006954; GO:0002376; GO:0045087; GO:0034136; GO:0034144; GO:0050728; GO:0070374; GO:0009968; GO:0051897; GO:0046330; GO:0034137; GO:0043030; GO:1900745; GO:1900181; GO:0006952; GO:0034121; GO:0035308	GO:0000166; GO:0005525; GO:0005515; GO:0031625; GO:0051721	GO:0005737	4.112e-07	1.675e-05	chr8	8783354	8893630	110277	-	TRUE	0.6653	1083	1034	1084	1749	1636	1709	14.52	13.74	14.4	22.82	21.45	22.05	#3D9287
ENSG00000144118	ENST00000272519; ENST00000412383; ENST00000420510; ENST00000431732; ENST00000447591; ENST00000449649; ENST00000470417; ENST00000631312	RALB	protein_coding	protein_coding	RAS like proto-oncogene B [Source:HGNC Symbol;Acc:HGNC:9840]	0.5172	1089	GO:0007165; GO:0051301; GO:0007049; GO:0006915; GO:0007265; GO:0001934; GO:0071902; GO:0009267; GO:0032092; GO:0032091; GO:0071360; GO:0001928; GO:0060178; GO:2000786	GO:0000166; GO:0003924; GO:0005525; GO:0005515; GO:0031625; GO:0019003; GO:0051117	GO:0016020; GO:0005886; GO:0030496; GO:0070062	4.115e-07	1.675e-05	chr2	120240064	120294710	54647	+	TRUE	-0.6148	2555	2430	2609	1689	1620	1639	62.93	59.37	63.65	40.49	39.05	38.85	#14505C
ENSG00000168310	ENST00000393593; ENST00000502750; ENST00000504340; ENST00000505067; ENST00000506230; ENST00000507523; ENST00000509274; ENST00000510814; ENST00000512020	IRF2	protein_coding	protein_coding	interferon regulatory factor 2 [Source:HGNC Symbol;Acc:HGNC:6117]	0.4808	747	GO:0006355; GO:0051607; GO:0008283; GO:0045944; GO:0060333; GO:0000122; GO:0060337; GO:0002376; GO:0007596	GO:0003677; GO:0003700; GO:0005515; GO:0044212; GO:0000981; GO:0001228; GO:0000977	GO:0005634; GO:0005829; GO:0005654; GO:0005925; GO:0000790	4.215e-07	1.711e-05	chr4	184387729	184474550	86822	-	TRUE	0.9635	355.6	301.9	322.7	632	676.3	631.8	12.75	10.74	11.47	22.06	23.74	21.81	#3D9287
ENSG00000118257	ENST00000272849; ENST00000357118; ENST00000357785; ENST00000360409; ENST00000412873; ENST00000417189; ENST00000450507; ENST00000460987; ENST00000464003; ENST00000467850; ENST00000468256; ENST00000472299; ENST00000477199; ENST00000478013; ENST00000478054; ENST00000483917; ENST00000485684	NRP2	protein_coding	protein_coding	neuropilin 2 [Source:HGNC Symbol;Acc:HGNC:8005]	0.5321	1912	GO:0010595; GO:0007155; GO:0007411; GO:0007275; GO:0030154; GO:0001525; GO:0007399; GO:0016032; GO:0038084; GO:0001938; GO:0048010; GO:0003148; GO:0021675; GO:0048846; GO:0061549; GO:0097490; GO:0097491; GO:1902285; GO:0001755; GO:0001764; GO:0007507; GO:0021612; GO:0021649; GO:0021828; GO:0036486; GO:0050919; GO:0061551; GO:0097374; GO:0099175; GO:1901166; GO:1903375; GO:1904835; GO:1990830; GO:…	GO:0046872; GO:0005515; GO:0017154; GO:0005021; GO:0008201; GO:0038023; GO:0019838; GO:0019955	GO:0016020; GO:0016021; GO:0005576; GO:0005886; GO:0002116; GO:0030424; GO:0098978; GO:0099055	4.226e-07	1.711e-05	chr2	205681990	205798133	116144	+	TRUE	0.6444	955.6	953	928.7	1468	1520	1464	13.4	13.26	12.91	20.04	20.87	19.77	#3D9287
ENSG00000076716	ENST00000370828	GPC4	protein_coding	protein_coding	glypican 4 [Source:HGNC Symbol;Acc:HGNC:4452]	0.4477	4959	GO:0009966; GO:0016477; GO:0001523; GO:0006024; GO:0006027; GO:0060071; GO:0098696; GO:0099560; GO:1905475; GO:1905606	GO:1904929	GO:0005634; GO:0016020; GO:0005615; GO:0005886; GO:0005576; GO:0062023; GO:0031225; GO:0046658; GO:0009986; GO:0045202; GO:0070062; GO:0043202; GO:0005796; GO:0009897; GO:0098978; GO:0099026	4.28e-07	1.727e-05	chrX	133300103	133415489	115387	-	TRUE	-0.5954	4681	4582	4299	3008	3039	2920	25.31	24.58	23.03	15.83	16.08	15.2	#14505C
ENSG00000136026	ENST00000378026; ENST00000552828; ENST00000553039	CKAP4	protein_coding	protein_coding	cytoskeleton associated protein 4 [Source:HGNC Symbol;Acc:HGNC:16991]	0.5368	1508	GO:0044267; GO:0043687; GO:0043312	GO:0003723	GO:0005737; GO:0016607; GO:0016020; GO:0016021; GO:0005829; GO:0005783; GO:0005789; GO:0005886; GO:0005856; GO:0048471; GO:0036464; GO:0070062; GO:0035579; GO:0005788; GO:0035577; GO:0005811; GO:0005791; GO:0042599	4.339e-07	1.744e-05	chr12	106237881	106304279	66399	-	TRUE	0.5453	8354	8539	8036	11960	11740	12690	148.6	150.7	141.6	207	204.4	217.3	#3D9287
ENSG00000026950	ENST00000082468; ENST00000289361; ENST00000414912; ENST00000425234; ENST00000427334; ENST00000450085; ENST00000465690; ENST00000476549; ENST00000502361; ENST00000506698; ENST00000513047	BTN3A1	protein_coding	protein_coding	butyrophilin subfamily 3 member A1 [Source:HGNC Symbol;Acc:HGNC:1138]	0.4778	1596	GO:0002376; GO:0002250; GO:0050663; GO:0050852; GO:0050776; GO:0050798; GO:0072643	GO:0005515; GO:0005102	GO:0016020; GO:0016021; GO:0005886; GO:0009897	4.354e-07	1.744e-05	chr6	26402237	26415208	12972	+	TRUE	0.9839	412.9	380.6	344.8	757	803	722.4	6.938	6.344	5.74	12.38	13.21	11.69	#3D9287
ENSG00000169439	ENST00000302190; ENST00000518385; ENST00000519587; ENST00000519914; ENST00000520233; ENST00000521590; ENST00000522911; ENST00000523877	SDC2	protein_coding	protein_coding	syndecan 2 [Source:HGNC Symbol;Acc:HGNC:10659]	0.4677	1142	GO:0030154; GO:0048814; GO:0050900; GO:0007399; GO:0008150; GO:0044267; GO:0016477; GO:0043687; GO:0048013; GO:0001523; GO:0006024; GO:0006027; GO:0048813	GO:0005515; GO:0042802; GO:0030165	GO:0016020; GO:0016021; GO:0005886; GO:0009986; GO:0062023; GO:0005788; GO:0043202; GO:0005796	4.358e-07	1.744e-05	chr8	96493813	96611790	117978	+	TRUE	-0.5404	5210	5418	5127	3564	3685	3576	122.3	126.2	119.3	81.46	84.68	80.84	#14505C
ENSG00000221887	ENST00000408945; ENST00000481726; ENST00000498680; ENST00000526932	HMSD	protein_coding	protein_coding	histocompatibility minor serpin domain containing [Source:HGNC Symbol;Acc:HGNC:23037]	0.4334	872	GO:0010466; GO:0002253; GO:0010951; GO:0019835; GO:1902715	GO:0004867; GO:0030414; GO:0003674	GO:0005615; GO:0005576; GO:0005737; GO:0005575	4.377e-07	1.748e-05	chr18	63949301	63981774	32474	+	TRUE	2.095	16.21	16.77	9.287	88.9	82.88	107.9	0.4985	0.5117	0.2829	2.661	2.494	3.193	#257173
ENSG00000086062	ENST00000379731; ENST00000535206	B4GALT1	protein_coding	protein_coding	beta-1,4-galactosyltransferase 1 [Source:HGNC Symbol;Acc:HGNC:924]	0.5626	2868	GO:0005975; GO:0006486; GO:0051260; GO:0043312; GO:0006487; GO:0018146; GO:0007339; GO:0009312; GO:0005989; GO:0002064; GO:0002526; GO:0006012; GO:0007155; GO:0007341; GO:0008285; GO:0009101; GO:0030198; GO:0042060; GO:0043065; GO:0045136; GO:0050900; GO:0060046; GO:0060054; GO:0060055	GO:0046872; GO:0016740; GO:0016757; GO:0030145; GO:0003831; GO:0003945; GO:0004461; GO:0008378; GO:0035250	GO:0016020; GO:0016021; GO:0005794; GO:0005615; GO:0005886; GO:0042995; GO:0005576; GO:0009986; GO:0032580; GO:0030175; GO:0070062; GO:0016323; GO:0030667; GO:0000139; GO:0035577; GO:0031526; GO:0009897; GO:0030057; GO:0000138	4.45e-07	1.772e-05	chr9	33104082	33167356	63275	-	TRUE	0.5897	3375	3535	3631	5303	5473	5103	31.56	32.79	33.64	48.27	50.08	45.94	#3D9287
ENSG00000137573	ENST00000260128; ENST00000402687; ENST00000419716; ENST00000458141; ENST00000521946; ENST00000524731; ENST00000525061; ENST00000525112; ENST00000525999; ENST00000526654; ENST00000526808; ENST00000528146; ENST00000528286; ENST00000528783; ENST00000529041; ENST00000529134; ENST00000530674; ENST00000531064; ENST00000531512; ENST00000532015; ENST00000534088; ENST00000534179; ENST00000616868	SULF1	protein_coding	protein_coding	sulfatase 1 [Source:HGNC Symbol;Acc:HGNC:20391]	0.449	1758	GO:0040037; GO:0006915; GO:0001822; GO:0002063; GO:0003094; GO:0010575; GO:0014846; GO:0030177; GO:0030201; GO:0032836; GO:0035860; GO:0048706; GO:0051216; GO:0060348; GO:0060384; GO:0060686; GO:0001937; GO:0016525; GO:0030336; GO:0030513; GO:0048010; GO:0040036	GO:0046872; GO:0016787; GO:0005509; GO:0003824; GO:0004065; GO:0008449; GO:0008484; GO:0005539	GO:0005783; GO:0005794; GO:0005615; GO:0005886; GO:0045121; GO:0005795; GO:0009986; GO:0062023	4.505e-07	1.789e-05	chr8	69466624	69660915	194292	+	TRUE	-1.335	358.9	298.8	328.5	111.8	141.9	119.6	5.474	4.522	4.966	1.66	2.119	1.757	#C7E5BE
ENSG00000137628	ENST00000393743; ENST00000505393; ENST00000507815; ENST00000511317; ENST00000513997; ENST00000514995	DDX60	protein_coding	protein_coding	DExD/H-box helicase 60 [Source:HGNC Symbol;Acc:HGNC:25942]	0.3769	1500	GO:0002376; GO:0045087; GO:0051607; GO:0009615; GO:1900245; GO:1900246	GO:0003676; GO:0003723; GO:0000166; GO:0005524; GO:0016787; GO:0005515; GO:0004386; GO:0003724; GO:0003690; GO:0003725; GO:0003727	GO:0005737; GO:0005829; GO:0045111	4.52e-07	1.79e-05	chr4	168216294	168318804	102511	-	TRUE	1.218	458.3	354.4	347.1	929.5	945.9	862.9	8.194	6.285	6.149	16.18	16.55	14.85	#3D9287
ENSG00000033122	ENST00000310961; ENST00000370958; ENST00000415775; ENST00000441830; ENST00000565615; ENST00000588515; ENST00000607936; ENST00000608470; ENST00000608744; ENST00000608815; ENST00000609072; ENST00000609498; ENST00000651217; ENST00000651989	LRRC7	protein_coding	protein_coding	leucine rich repeat containing 7 [Source:HGNC Symbol;Acc:HGNC:18531]	0.3888	2382		GO:0005515		4.532e-07	1.79e-05	chr1	69568261	70151945	583685	+	TRUE	-0.9343	842.1	793.7	722.1	410.2	424.9	385.2	9.48	8.864	8.055	4.495	4.681	4.175	#14505C
ENSG00000084636	ENST00000373667; ENST00000373668; ENST00000373672; ENST00000440437; ENST00000458715; ENST00000461217; ENST00000466829; ENST00000468459; ENST00000470799; ENST00000474000; ENST00000479100; ENST00000482478; ENST00000482910; ENST00000488128; ENST00000488897; ENST00000529928; ENST00000532877	COL16A1	protein_coding	protein_coding	collagen type XVI alpha 1 chain [Source:HGNC Symbol;Acc:HGNC:2193]	0.6326	1364	GO:0007155; GO:0007229; GO:0030198; GO:0007160; GO:0098609; GO:0007565; GO:0001763; GO:0033622; GO:0033627; GO:0051894; GO:0071230	GO:0005515; GO:0005201; GO:0030020; GO:0005178; GO:0008201	GO:0005576; GO:0005581; GO:0005615; GO:0031012; GO:0005911; GO:0062023; GO:0005788; GO:0005597	4.582e-07	1.805e-05	chr1	31652263	31704319	52057	-	TRUE	1.536	24.86	28.31	29.02	95.06	104.8	95.18	0.4888	0.5521	0.5654	1.819	2.016	1.801	#3D9287
ENSG00000161791	ENST00000335154; ENST00000352151; ENST00000549137; ENST00000550424; ENST00000550488; ENST00000550668; ENST00000550970	FMNL3	protein_coding	protein_coding	formin like 3 [Source:HGNC Symbol;Acc:HGNC:23698]	0.5147	3604	GO:0030036; GO:0008360; GO:0007275; GO:0016477; GO:0007010; GO:0016043; GO:0001525; GO:0030866	GO:0003779; GO:0017048; GO:0032794	GO:0005737; GO:0016020; GO:0005794; GO:0043231; GO:0005829; GO:0005886	4.599e-07	1.807e-05	chr12	49636499	49708165	71667	-	TRUE	0.6362	1125	1087	1164	1762	1724	1778	8.373	8.026	8.585	12.76	12.56	12.73	#3D9287
ENSG00000166888	ENST00000300134; ENST00000454075; ENST00000537215; ENST00000538913; ENST00000543873; ENST00000553275; ENST00000553397; ENST00000553499; ENST00000553533; ENST00000554202; ENST00000554663; ENST00000554764; ENST00000555104; ENST00000555222; ENST00000555318; ENST00000555375; ENST00000555641; ENST00000555849; ENST00000556155; ENST00000556259; ENST00000557563; ENST00000557635; ENST00000557781; ENST0000…	STAT6	protein_coding	protein_coding	signal transducer and activator of transcription 6 [Source:HGNC Symbol;Acc:HGNC:11368]	0.5657	1813	GO:0006355; GO:0007165; GO:0045944; GO:0006952; GO:0019221; GO:0006357; GO:0120162; GO:0032481; GO:0042127; GO:0043434; GO:0007259; GO:0060397; GO:0000122; GO:0002296; GO:0002829; GO:0033598; GO:0034097; GO:0035771; GO:0048295; GO:0060443; GO:0070301; GO:1902170	GO:0003677; GO:0003700; GO:0005515; GO:0042802; GO:0001228; GO:0000978; GO:0000981; GO:0019903; GO:0000977; GO:0043565	GO:0005634; GO:0005737; GO:0005829; GO:0005654; GO:0031965; GO:0000790; GO:0045121	4.616e-07	1.809e-05	chr12	57095408	57132139	36732	-	TRUE	0.6241	2070	1983	2206	3245	3189	3225	30.62	29.09	32.33	46.73	46.17	45.93	#3D9287
ENSG00000002834	ENST00000318008; ENST00000419929; ENST00000433206; ENST00000435347; ENST00000443937; ENST00000579123; ENST00000581485; ENST00000584106; ENST00000585841	LASP1	protein_coding	protein_coding	LIM and SH3 protein 1 [Source:HGNC Symbol;Acc:HGNC:6513]	0.5857	2082	GO:0034220; GO:0009967; GO:0006811	GO:0046872; GO:0003779; GO:0005515; GO:0015075; GO:0051015; GO:0045296; GO:0005070	GO:0005737; GO:0005856; GO:0005925; GO:0030864; GO:0005938	4.679e-07	1.828e-05	chr17	38869859	38921770	51912	+	TRUE	-0.4831	8586	8898	8911	6208	6276	6392	110.6	113.7	113.7	77.83	79.11	79.27	NA
ENSG00000155918	ENST00000286380; ENST00000367341	RAET1L	protein_coding	protein_coding	retinoic acid early transcript 1L [Source:HGNC Symbol;Acc:HGNC:16798]	0.4982	1074	GO:0002376; GO:0006955; GO:0016032	GO:0005515	GO:0016020; GO:0005783; GO:0005886; GO:0005615; GO:0009897; GO:0005576; GO:0031225	4.722e-07	1.84e-05	chr6	150018334	150025532	7199	-	TRUE	2.275	7.567	12.58	4.644	72.18	74.3	89.74	0.1889	0.3116	0.1149	1.754	1.816	2.157	#257173
ENSG00000131323	ENST00000347662; ENST00000351691; ENST00000392745; ENST00000539721; ENST00000558700; ENST00000558880; ENST00000559734; ENST00000560371; ENST00000560463	TRAF3	protein_coding	protein_coding	TNF receptor associated factor 3 [Source:HGNC Symbol;Acc:HGNC:12033]	0.5213	2723	GO:0007165; GO:0042981; GO:0033209; GO:0045087; GO:0001817; GO:0008063; GO:0032088; GO:0050688; GO:0016567; GO:0006915; GO:0002376; GO:0030162; GO:0016579; GO:0035666; GO:0002224; GO:0032648	GO:0008270; GO:0046872; GO:0005164; GO:0005515; GO:0016740; GO:0031625; GO:0019903; GO:0031996; GO:0004842; GO:0019901	GO:0005737; GO:0005739; GO:0005768; GO:0005829; GO:0009898; GO:0032991; GO:0035631	4.826e-07	1.876e-05	chr14	102777476	102911500	134025	+	TRUE	0.6579	1602	1713	1782	2714	2598	2746	15.78	16.74	17.39	26.01	25.04	26.04	#3D9287
ENSG00000196735	ENST00000343139; ENST00000374949; ENST00000395363; ENST00000422863; ENST00000460633; ENST00000482745; ENST00000496318	HLA-DQA1	protein_coding	protein_coding	major histocompatibility complex, class II, DQ alpha 1 [Source:HGNC Symbol;Acc:HGNC:4942]	0.4763	1804	GO:0006955; GO:0002376; GO:0002250; GO:0050852; GO:0002504; GO:0019882; GO:0019886; GO:0060333	GO:0005515; GO:0042605; GO:0032395; GO:0046872	GO:0016020; GO:0016021; GO:0005783; GO:0005789; GO:0005794; GO:0005765; GO:0005886; GO:0005764; GO:0005768; GO:0005887; GO:0042613; GO:0010008; GO:0032588; GO:0000139; GO:0030666; GO:0012507; GO:0071556; GO:0030669; GO:0030658	4.856e-07	1.883e-05	chr6	32628179	32647062	18884	+	TRUE	2.247	2.162	5.242	3.483	61.61	43.82	58.01	0.03214	0.07731	0.0513	0.8915	0.6375	0.8302	#257173
ENSG00000136052	ENST00000258538; ENST00000411411; ENST00000415674; ENST00000417469; ENST00000424946; ENST00000432951; ENST00000433540; ENST00000437220; ENST00000449866; ENST00000549713	SLC41A2	protein_coding	protein_coding	solute carrier family 41 member 2 [Source:HGNC Symbol;Acc:HGNC:31045]	0.4338	959	GO:0006811; GO:0006812; GO:0098655; GO:0070838	GO:0005515; GO:0008324; GO:0072509	GO:0016020; GO:0016021; GO:0005886	4.936e-07	1.909e-05	chr12	104802553	104958744	156192	-	TRUE	0.8136	659.4	585	603.7	1093	1136	1041	18.43	16.22	16.71	29.73	31.08	28.02	#3D9287
ENSG00000163810	ENST00000296125; ENST00000422219; ENST00000459830; ENST00000471637; ENST00000490928; ENST00000495844	TGM4	protein_coding	protein_coding	transglutaminase 4 [Source:HGNC Symbol;Acc:HGNC:11780]	0.5034	1194	GO:0018149	GO:0046872; GO:0016740; GO:0016746; GO:0003810	GO:0005737; GO:0005794; GO:0070062; GO:0062023	5.017e-07	1.935e-05	chr3	44874608	44914990	40383	+	TRUE	1.915	5.405	4.194	3.483	45.77	46.68	39.88	0.1214	0.09344	0.0775	1.001	1.026	0.8624	#257173
ENSG00000133321	ENST00000255688; ENST00000354445; ENST00000439013; ENST00000537871; ENST00000544107	PLAAT4	protein_coding	protein_coding	phospholipase A and acyltransferase 4 [Source:HGNC Symbol;Acc:HGNC:9869]	0.5351	708	GO:0006629; GO:0016042; GO:0008285; GO:0006644; GO:0036152; GO:0045618; GO:0070292; GO:0150074	GO:0016740; GO:0016787; GO:0005515; GO:0004623; GO:0102567; GO:0102568; GO:0008970; GO:0016410; GO:0052739; GO:0052740	GO:0016020; GO:0016021; GO:0005829	5.14e-07	1.977e-05	chr11	63536808	63546462	9655	+	TRUE	2.338	2.162	1.048	4.644	44.89	61.92	53.48	0.08179	0.03935	0.1741	1.653	2.293	1.948	#257173
ENSG00000166963	ENST00000300231; ENST00000382031	MAP1A	protein_coding	protein_coding	microtubule associated protein 1A [Source:HGNC Symbol;Acc:HGNC:6835]	0.5528	10410	GO:0000226; GO:0016358; GO:0048167; GO:0007409; GO:1990535; GO:0070050; GO:0007613; GO:0031114; GO:1903829; GO:0008306; GO:0032435; GO:0050882; GO:0099641; GO:0099642; GO:1902817; GO:2000010	GO:0005515; GO:0008017; GO:0015631; GO:0003779; GO:0048156; GO:0005198; GO:0008093	GO:0005737; GO:0043025; GO:1904115; GO:0005856; GO:0005874; GO:0005829; GO:0045202; GO:0030425; GO:0043005; GO:0005875; GO:0042995; GO:0043194; GO:1901588; GO:0030424; GO:0043198; GO:0044307; GO:0150001	5.246e-07	2.013e-05	chr15	43510958	43531620	20663	+	TRUE	-0.7254	984.8	977.1	1032	592.4	622	584.6	2.537	2.497	2.634	1.485	1.568	1.45	#14505C
ENSG00000057294	ENST00000070846; ENST00000340811; ENST00000546498; ENST00000546741; ENST00000546769; ENST00000549461; ENST00000552612	PKP2	protein_coding	protein_coding	plakophilin 2 [Source:HGNC Symbol;Acc:HGNC:9024]	0.4453	1849	GO:0007155; GO:0098609; GO:0031424; GO:0007507; GO:0007043; GO:0072659; GO:0055010; GO:0086002; GO:0086091; GO:0070268; GO:0086064; GO:0002159; GO:0086073; GO:0098911; GO:0086005; GO:0010765; GO:0045110; GO:0086019; GO:0048496	GO:0005515; GO:0045296; GO:0060090; GO:0017080; GO:0044325; GO:0005080; GO:0045294; GO:0086083; GO:0019215	GO:0005634; GO:0005654; GO:0005886; GO:0030054; GO:0005737; GO:0005911; GO:0005882; GO:0016021; GO:0005913; GO:0005912; GO:0001533; GO:0030057; GO:0014704	5.309e-07	2.032e-05	chr12	32790745	32896840	106096	-	TRUE	-0.5598	2581	2609	2530	1760	1699	1768	37.44	37.53	36.35	24.84	24.12	24.69	#14505C
ENSG00000077238	ENST00000170630; ENST00000395762; ENST00000543915; ENST00000561742; ENST00000561946; ENST00000562142; ENST00000562968; ENST00000563002; ENST00000563787; ENST00000563886; ENST00000563926; ENST00000565179; ENST00000565352; ENST00000565696; ENST00000565915; ENST00000566117; ENST00000566318; ENST00000568746; ENST00000628578	IL4R	protein_coding	protein_coding	interleukin 4 receptor [Source:HGNC Symbol;Acc:HGNC:6015]	0.5863	1134	GO:0002376; GO:0002532; GO:0006955; GO:0007165; GO:0019221; GO:0120162; GO:0035771; GO:0002639; GO:0016064; GO:0030728; GO:0042127; GO:0042832; GO:0043032; GO:0043306; GO:0043627; GO:0045626; GO:0045630; GO:0090197; GO:1901741; GO:1990834	GO:0005515; GO:0004896; GO:0004913	GO:0016020; GO:0016021; GO:0005886; GO:0005576; GO:0005887; GO:0043235; GO:0005615	5.391e-07	2.058e-05	chr16	27313668	27364778	51111	+	TRUE	0.8728	612.9	693	669.9	1153	1175	1315	14.49	16.26	15.7	26.54	27.18	29.94	#3D9287
ENSG00000161955	ENST00000338784; ENST00000349228; ENST00000380535; ENST00000396542; ENST00000396545; ENST00000436057; ENST00000438470; ENST00000483039; ENST00000625791	TNFSF13	protein_coding	protein_coding	TNF superfamily member 13 [Source:HGNC Symbol;Acc:HGNC:11928]	0.577	1284	GO:0006955; GO:0002376; GO:0033209; GO:0043488; GO:0007165; GO:0008284; GO:0048298	GO:0005125; GO:0005164; GO:0005102; GO:0005515	GO:0005737; GO:0016020; GO:0005615; GO:0005576; GO:0005654; GO:0005829; GO:0070062; GO:0016021	5.448e-07	2.074e-05	chr17	7558292	7561608	3317	+	TRUE	1.323	102.7	95.41	127.7	295.8	269.6	291.9	2.145	1.977	2.643	6.012	5.51	5.869	#3D9287
ENSG00000160326	ENST00000371897; ENST00000371899; ENST00000414172; ENST00000432868; ENST00000485978	SLC2A6	protein_coding	protein_coding	solute carrier family 2 member 6 [Source:HGNC Symbol;Acc:HGNC:11011]	0.6506	1905	GO:0055085; GO:1902600; GO:0008643; GO:0008645; GO:0006110; GO:1904659; GO:0015755; GO:0070837	GO:0022857; GO:0005351; GO:0005355; GO:0005353; GO:0033300; GO:0005215	GO:0016020; GO:0016021; GO:0005765; GO:0005764; GO:0005886; GO:0005887	5.519e-07	2.096e-05	chr9	133471094	133479127	8034	-	TRUE	1.674	622.7	894.3	921.8	2597	2236	3011	8.765	12.49	12.86	35.59	30.8	40.81	#257173
ENSG00000137962	ENST00000260526; ENST00000370217; ENST00000482481; ENST00000546444; ENST00000552844	ARHGAP29	protein_coding	protein_coding	Rho GTPase activating protein 29 [Source:HGNC Symbol;Acc:HGNC:30207]	0.3795	4944	GO:0035556; GO:0007165; GO:0043547; GO:0051056; GO:0007266	GO:0046872; GO:0005096; GO:0030165	GO:0005737; GO:0005829; GO:0032991	5.579e-07	2.113e-05	chr1	94148988	94275068	126081	-	TRUE	0.6965	2082	2008	1848	3175	3383	3086	11.29	10.8	9.933	16.76	17.96	16.12	#3D9287
ENSG00000145284	ENST00000273908; ENST00000319540	SCD5	protein_coding	protein_coding	stearoyl-CoA desaturase 5 [Source:HGNC Symbol;Acc:HGNC:21088]	0.4836	2518	GO:0055114; GO:0006629; GO:0006631; GO:0006633; GO:0006636; GO:0046949	GO:0046872; GO:0016491; GO:0004768; GO:0005506; GO:0016717	GO:0016020; GO:0016021; GO:0005783; GO:0005789	5.639e-07	2.13e-05	chr4	82629539	82798796	169258	-	TRUE	-0.7378	1050	1175	1112	662.8	663	663.5	11.18	12.42	11.74	6.871	6.91	6.803	#14505C
ENSG00000158164	ENST00000289373	TMSB15A	protein_coding	protein_coding	thymosin beta 15a [Source:HGNC Symbol;Acc:HGNC:30744]	0.4006	634	GO:0007015; GO:0030334; GO:0042989	GO:0003779; GO:0003785	GO:0005737; GO:0005856	5.728e-07	2.158e-05	chrX	102513682	102516739	3058	-	TRUE	-0.9335	612.9	599.7	694.2	314.2	331.5	338.1	25.92	25.16	29.09	12.94	13.72	13.77	#14505C
ENSG00000125378	ENST00000245451; ENST00000417573; ENST00000558489; ENST00000558961; ENST00000558984; ENST00000559087; ENST00000559501; ENST00000559642; ENST00000609748	BMP4	protein_coding	protein_coding	bone morphogenetic protein 4 [Source:HGNC Symbol;Acc:HGNC:1071]	0.5449	1145	GO:0010628; GO:0010629; GO:0008284; GO:0045944; GO:0030509; GO:0045669; GO:0043066; GO:0007275; GO:0030154; GO:0001822; GO:0051216; GO:0045893; GO:0050918; GO:0000122; GO:0007224; GO:0044267; GO:0043687; GO:0042981; GO:0043065; GO:0060395; GO:0001503; GO:0030501; GO:0045606; GO:0071773; GO:0045892; GO:0010862; GO:0043408; GO:0048468; GO:0002062; GO:1902894; GO:0034504; GO:0010595; GO:0045839; GO:…	GO:0008083; GO:0005515; GO:0005125; GO:0005160; GO:0042056; GO:0039706; GO:0070700; GO:0008201	GO:0005615; GO:0005576; GO:0005788	5.767e-07	2.167e-05	chr14	53949736	53958761	9026	-	TRUE	-1.12	588.1	611.2	581.6	292.2	226.7	283.7	13.77	14.2	13.5	6.662	5.197	6.397	#C7E5BE
ENSG00000071967	ENST00000321348; ENST00000375252; ENST00000409484; ENST00000445146; ENST00000468308; ENST00000474182; ENST00000494587	CYBRD1	protein_coding	protein_coding	cytochrome b reductase 1 [Source:HGNC Symbol;Acc:HGNC:20797]	0.4969	1675	GO:0055114; GO:0010039; GO:0006879	GO:0046872; GO:0016491; GO:0005515; GO:0000293	GO:0016020; GO:0016021; GO:0005886; GO:0070062; GO:0005765; GO:0031526	5.917e-07	2.218e-05	chr2	171522247	171558129	35883	+	TRUE	-0.9991	444.3	418.3	421.4	192.8	227.7	207.6	7.113	6.644	6.685	3.004	3.567	3.199	#14505C
ENSG00000273259	ENST00000553947	AL049839.2	protein_coding	protein_coding	novel protein	0.5249	3067				5.947e-07	2.224e-05	chr14	94592058	94624646	32589	+	TRUE	2.6	1.081	7.339	1.161	72.18	71.44	67.08	0.009452	0.06366	0.01006	0.6143	0.6114	0.5646	#90D0A4
ENSG00000164683	ENST00000337919; ENST00000354724; ENST00000435063; ENST00000518733; ENST00000519075; ENST00000521111; ENST00000523531; ENST00000523976	HEY1	protein_coding	protein_coding	hes related family bHLH transcription factor with YRPW motif 1 [Source:HGNC Symbol;Acc:HGNC:4880]	0.5092	1233	GO:0010628; GO:0045944; GO:0060412; GO:0045746; GO:0006355; GO:0007275; GO:0007219; GO:0030154; GO:0000122; GO:0009952; GO:0050767; GO:0001525; GO:0045892; GO:0003203; GO:0003184; GO:0061314; GO:0070168; GO:0060347; GO:0060411; GO:0060317; GO:2000678; GO:0003208; GO:0035912; GO:0045665; GO:0003190; GO:0060842; GO:0045893; GO:0060716; GO:0072359; GO:0036304; GO:2000820; GO:2001212	GO:0046983; GO:0003677; GO:0003700; GO:0000977; GO:0005515; GO:0000981; GO:0001227; GO:0008134	GO:0005634; GO:0005737; GO:0000790; GO:0005654	6.039e-07	2.252e-05	chr8	79764010	79767857	3848	-	TRUE	-0.5857	2073	1992	2011	1378	1345	1315	45.09	42.98	43.33	29.18	28.63	27.54	#14505C
ENSG00000175592	ENST00000312562; ENST00000448083; ENST00000531493; ENST00000532401; ENST00000534222	FOSL1	protein_coding	protein_coding	FOS like 1, AP-1 transcription factor subunit [Source:HGNC Symbol;Acc:HGNC:13718]	0.6025	1209	GO:0006355; GO:0006357; GO:0001701; GO:0007296; GO:0007565; GO:0007612; GO:0008285; GO:0009612; GO:0009629; GO:0014070; GO:0031668; GO:0032570; GO:0034097; GO:0042493; GO:0042542; GO:0043065; GO:0045787; GO:0045944; GO:0051091; GO:0051412; GO:0051591; GO:0060674; GO:0006935; GO:0006366; GO:0009615; GO:0061614; GO:0006968; GO:0008284; GO:2000144	GO:0003677; GO:0003700; GO:0005515; GO:0000977; GO:0000978; GO:0001228; GO:0000981	GO:0005634; GO:0005654; GO:0005829; GO:0042734; GO:0043005; GO:0043231; GO:0000790	6.069e-07	2.258e-05	chr11	65892049	65900573	8525	-	TRUE	0.9809	509.1	567.2	652.4	1121	1146	1171	11.29	12.48	14.34	24.21	24.88	25.01	#3D9287
ENSG00000160712	ENST00000344086; ENST00000368485; ENST00000476006; ENST00000502679; ENST00000507256; ENST00000512471; ENST00000515190; ENST00000622330	IL6R	protein_coding	protein_coding	interleukin 6 receptor [Source:HGNC Symbol;Acc:HGNC:6019]	0.5694	1698	GO:0008284; GO:0042531; GO:0032755; GO:0045669; GO:0050731; GO:0032722; GO:0050829; GO:0019221; GO:0070102; GO:0002548; GO:0097191; GO:0048661; GO:0006953; GO:0002384; GO:0002690; GO:0031018; GO:0010536; GO:0034097; GO:0070120; GO:0072126	GO:0005515; GO:0004896; GO:0042803; GO:0019899; GO:0019955; GO:0005138; GO:0004897; GO:0004915; GO:0019981; GO:0070119	GO:0016020; GO:0016021; GO:0005886; GO:0005576; GO:0009897; GO:0043235; GO:0016323; GO:0016324; GO:0005896; GO:0070110	6.096e-07	2.262e-05	chr1	154405193	154469450	64258	+	TRUE	0.7174	767.5	769.6	702.4	1196	1259	1247	12.12	12.06	10.99	18.39	19.46	18.96	#3D9287
ENSG00000116678	ENST00000344610; ENST00000349533; ENST00000371058; ENST00000371059; ENST00000371060; ENST00000462765; ENST00000471762; ENST00000616738	LEPR	protein_coding	protein_coding	leptin receptor [Source:HGNC Symbol;Acc:HGNC:6554]	0.3722	3756	GO:0001525; GO:0007275; GO:0007166; GO:0060259; GO:0030217; GO:0097009; GO:0120162; GO:0042593; GO:0046850; GO:0010507; GO:0006112; GO:0019953; GO:0044321; GO:0033210; GO:0098868; GO:0005977; GO:0006909; GO:0008203; GO:0014009; GO:0045721; GO:0051346	GO:0005515; GO:0004896; GO:0042802; GO:0004888; GO:0017046; GO:0019955; GO:0038021	GO:0016020; GO:0016021; GO:0005886; GO:0005576; GO:0009897; GO:0043235; GO:0016323	6.184e-07	2.288e-05	chr1	65420652	65641559	220908	+	TRUE	-0.8656	1993	1714	1696	946.2	1047	959.9	14.23	12.14	12	6.576	7.315	6.598	#14505C
ENSG00000150048	ENST00000315330; ENST00000414501; ENST00000420265; ENST00000457018; ENST00000544104	CLEC1A	protein_coding	protein_coding	C-type lectin domain family 1 member A [Source:HGNC Symbol;Acc:HGNC:24355]	0.4867	1332	GO:0007166; GO:0006952	GO:0030246; GO:0004888	GO:0016020; GO:0016021; GO:0005887; GO:0005622	6.197e-07	2.288e-05	chr12	10069554	10111627	42074	-	TRUE	1.657	18.38	27.26	20.9	88.9	92.4	93.36	0.37	0.5444	0.4168	1.742	1.821	1.81	#257173
ENSG00000165271	ENST00000297990; ENST00000353159; ENST00000379470; ENST00000379471; ENST00000464829; ENST00000496319	NOL6	protein_coding	protein_coding	nucleolar protein 6 [Source:HGNC Symbol;Acc:HGNC:19910]	0.5638	2811	GO:0006364; GO:0006409	GO:0003723	GO:0005634; GO:0005730; GO:0005739; GO:0005694; GO:0032040; GO:0005654; GO:0000794; GO:0032545; GO:0034456	6.216e-07	2.289e-05	chr9	33461353	33473930	12578	-	TRUE	0.5921	1819	1964	1923	2789	2945	2882	17.36	18.58	18.17	25.9	27.5	26.47	#3D9287
ENSG00000127863	ENST00000248484; ENST00000382258; ENST00000382263; ENST00000403372; ENST00000464735	TNFRSF19	protein_coding	protein_coding	TNF receptor superfamily member 19 [Source:HGNC Symbol;Acc:HGNC:11915]	0.4761	2798	GO:0006915; GO:0033209; GO:0043123; GO:0046330; GO:0007254; GO:0001942	GO:0005515; GO:0038023; GO:0005031	GO:0016020; GO:0016021; GO:0005886	6.267e-07	2.302e-05	chr13	23570370	23676104	105735	+	TRUE	-0.91	516.7	517.9	554.9	257	288.6	286.4	4.952	4.924	5.27	2.398	2.707	2.643	#14505C
ENSG00000204131	ENST00000373677; ENST00000510661; ENST00000623354; ENST00000631375; ENST00000631833; ENST00000632230; ENST00000633930; ENST00000639939	NHSL2	protein_coding	protein_coding	NHS like 2 [Source:HGNC Symbol;Acc:HGNC:33737]	0.5129	5299	GO:0030154	GO:0005515		6.28e-07	2.302e-05	chrX	71910818	72161750	250933	+	TRUE	1.085	358.9	358.6	378.5	809.8	868.8	678.9	1.816	1.8	1.898	3.989	4.303	3.308	#3D9287
ENSG00000122574	ENST00000242140; ENST00000409123; ENST00000409290	WIPF3	protein_coding	protein_coding	WAS/WASL interacting protein family member 3 [Source:HGNC Symbol;Acc:HGNC:22004]	0.5295	3892	GO:0007275; GO:0030154; GO:0007283; GO:0038096; GO:0000147; GO:0006897; GO:0030048; GO:0051666	GO:0003779; GO:0051015; GO:0017124	GO:0005737; GO:0005829; GO:0005884; GO:0030479	6.696e-07	2.448e-05	chr7	29806486	29917066	110581	+	TRUE	0.8614	408.6	422.5	481.8	801	799.2	807.6	2.815	2.888	3.289	5.372	5.389	5.357	#3D9287
ENSG00000176697	ENST00000314915; ENST00000356660; ENST00000395978; ENST00000395980; ENST00000395981; ENST00000395983; ENST00000395986; ENST00000418212; ENST00000420794; ENST00000438929; ENST00000439476; ENST00000525528; ENST00000525950; ENST00000530786; ENST00000530861; ENST00000532997; ENST00000533131; ENST00000533246; ENST00000584049	BDNF	protein_coding	protein_coding	brain derived neurotrophic factor [Source:HGNC Symbol;Acc:HGNC:1033]	0.4168	4084	GO:0010976; GO:2001234; GO:0007169; GO:0007422; GO:0007613; GO:0021675; GO:0038180; GO:0043524; GO:0045664; GO:0048812; GO:0050804; GO:0007399; GO:0051965; GO:0007411; GO:0048011; GO:1903997; GO:0007416; GO:0007202; GO:0010832; GO:0031547; GO:0031550; GO:0048668; GO:0048672; GO:1900122; GO:2000008; GO:0007165	GO:0005102; GO:0008083; GO:0005515	GO:0005737; GO:0016607; GO:0005739; GO:0005576; GO:0048471; GO:0005615; GO:0030424; GO:0008021; GO:0030425; GO:0031410	6.741e-07	2.458e-05	chr11	27654893	27722058	67166	-	TRUE	-0.9728	679.9	607	595.6	342.4	299.1	302.7	4.465	3.954	3.875	2.188	1.922	1.914	#14505C
ENSG00000113140	ENST00000231061; ENST00000520687; ENST00000521327; ENST00000521569; ENST00000522348; ENST00000524277; ENST00000537849; ENST00000538026; ENST00000539687	SPARC	protein_coding	protein_coding	secreted protein acidic and cysteine rich [Source:HGNC Symbol;Acc:HGNC:11219]	0.543	980	GO:0006898; GO:0022604; GO:0002576; GO:0030198; GO:0001937; GO:0016525; GO:0010595; GO:0001503; GO:0007507; GO:0009629; GO:0010288; GO:0030324; GO:0032496; GO:0033591; GO:0034097; GO:0042060; GO:0042127; GO:0043434; GO:0043473; GO:0045471; GO:0046686; GO:0048839; GO:0050807; GO:0051384; GO:0051591; GO:0051592; GO:0060348; GO:0071363	GO:0046872; GO:0005509; GO:0005515; GO:0005518; GO:0005201; GO:0050840	GO:0005737; GO:0005615; GO:0005576; GO:0009986; GO:0062023; GO:0005604; GO:0031091; GO:0016363; GO:0031093; GO:0071682; GO:0005634; GO:0031012; GO:0031092; GO:0031982; GO:0045202; GO:0098978	6.793e-07	2.471e-05	chr5	151661096	151686975	25880	-	TRUE	-0.4819	11640	11390	12260	8366	8368	8522	318.3	309.1	332.4	222.8	224	224.5	NA
ENSG00000188070	ENST00000338498; ENST00000433688; ENST00000445014; ENST00000546282	C11orf95	protein_coding	protein_coding	chromosome 11 open reading frame 95 [Source:HGNC Symbol;Acc:HGNC:28449]	0.6788	1914	GO:0045892	GO:0003676		6.817e-07	2.474e-05	chr11	63759892	63768775	8884	-	TRUE	-0.5776	1716	1774	1724	1168	1153	1163	24.04	24.66	23.93	15.93	15.8	15.69	#14505C
ENSG00000049089	ENST00000372736; ENST00000372748; ENST00000417105; ENST00000427563; ENST00000461118; ENST00000466267; ENST00000482722; ENST00000488463; ENST00000490132; ENST00000495948; ENST00000496215; ENST00000642679	COL9A2	protein_coding	protein_coding	collagen type IX alpha 2 chain [Source:HGNC Symbol;Acc:HGNC:2218]	0.6715	1016	GO:0030198; GO:0001501	GO:0005201; GO:0030020	GO:0005576; GO:0005581; GO:0005615; GO:0031012; GO:0062023; GO:0005788; GO:0005594	7.109e-07	2.573e-05	chr1	40300489	40317813	17325	-	TRUE	1.488	70.26	97.5	99.84	268.5	243.9	291	1.855	2.553	2.611	6.897	6.299	7.394	#3D9287
ENSG00000198121	ENST00000358883; ENST00000374430; ENST00000374431; ENST00000441240; ENST00000541779	LPAR1	protein_coding	protein_coding	lysophosphatidic acid receptor 1 [Source:HGNC Symbol;Acc:HGNC:3166]	0.4594	2565	GO:0007186; GO:0007193; GO:0007165; GO:0043410; GO:0043123; GO:0008360; GO:0060326; GO:0051496; GO:0010977; GO:0007204; GO:0007202; GO:0051482; GO:0035025; GO:0000187; GO:0007420; GO:0010942; GO:0014003; GO:0021549; GO:0021554; GO:0022008; GO:0022038; GO:0032060; GO:0042552; GO:0043065; GO:0043951; GO:0060999; GO:0071453; GO:0071673; GO:1904566	GO:0004930; GO:0070915; GO:0008289; GO:0005515; GO:0035727; GO:0001965; GO:0005543; GO:0030165	GO:0016020; GO:0016021; GO:0005886; GO:0009986; GO:0005768; GO:0005887; GO:0030139; GO:0005737; GO:0043005; GO:0043025; GO:0043197; GO:0043198	7.214e-07	2.605e-05	chr9	110873263	111038458	165196	-	TRUE	-0.6439	1775	1737	1615	1075	1106	1090	18.56	18.02	16.73	10.94	11.32	10.98	#14505C
ENSG00000152661	ENST00000282561; ENST00000647564; ENST00000649003; ENST00000650427	GJA1	protein_coding	protein_coding	gap junction protein alpha 1 [Source:HGNC Symbol;Acc:HGNC:4274]	0.4196	2787	GO:1904646; GO:0060348; GO:0007154; GO:0007283; GO:0007507; GO:0043123; GO:0007267; GO:0006936; GO:0030308; GO:0120162; GO:0140115; GO:0046849; GO:2000648; GO:0007165; GO:0086064; GO:0000132; GO:0016264; GO:0001937; GO:0002544; GO:0002931; GO:0003104; GO:0003158; GO:0006915; GO:0007204; GO:0008285; GO:0009268; GO:0009749; GO:0010232; GO:0010644; GO:0010652; GO:0014047; GO:0015867; GO:0022898; GO:…	GO:0022857; GO:0005515; GO:0015631; GO:0015562; GO:0005243; GO:0008013; GO:0015075; GO:0017124; GO:0019904; GO:0030165; GO:0034634; GO:0055077; GO:0071253; GO:0086075; GO:0097718; GO:1903763	GO:0005737; GO:0005886; GO:0016020; GO:0016021; GO:0043231; GO:0005654; GO:0005783; GO:0005739; GO:0030054; GO:0005921; GO:0005925; GO:0005922; GO:0005887; GO:0005789; GO:0016324; GO:0000139; GO:0070160; GO:0045121; GO:0005794; GO:0014704; GO:0030660; GO:0005741; GO:0005764; GO:0005768; GO:0005769; GO:0005770; GO:0005771; GO:0005916; GO:0032991; GO:0044291	7.233e-07	2.605e-05	chr6	121435595	121449727	14133	+	TRUE	0.5731	3381	3105	3158	4631	4878	4854	32.53	29.64	30.1	43.37	45.94	44.97	#3D9287
ENSG00000167034	ENST00000380871; ENST00000523261	NKX3-1	protein_coding	protein_coding	NK3 homeobox 1 [Source:HGNC Symbol;Acc:HGNC:7838]	0.504	1996	GO:0045944; GO:0006355; GO:0045893; GO:0030154; GO:0001934; GO:0010628; GO:0008285; GO:0071347; GO:0071356; GO:0008284; GO:0010629; GO:0007275; GO:0045892; GO:0035690; GO:2001244; GO:0043280; GO:0030521; GO:0006919; GO:0045930; GO:0045931; GO:0050680; GO:0071456; GO:0007431; GO:0048754; GO:0014068; GO:0010942; GO:0032880; GO:0071383; GO:2001022; GO:0043491; GO:2001235; GO:0051781; GO:0060442; GO:…	GO:0003677; GO:0003700; GO:0043565; GO:0005515; GO:0000978; GO:0000981; GO:0030331; GO:0008134; GO:0044212; GO:0004879; GO:0008656; GO:0043621; GO:0042826; GO:0000976; GO:0030284; GO:0097162	GO:0005634; GO:0000790; GO:0090734	7.255e-07	2.607e-05	chr8	23678697	23682938	4242	-	TRUE	1.083	406.5	369	491.1	888.1	889.7	934.5	5.461	4.919	6.537	11.61	11.7	12.09	#3D9287
ENSG00000115604	ENST00000233957; ENST00000334376; ENST00000409599; ENST00000410040; ENST00000466357	IL18R1	protein_coding	protein_coding	interleukin 18 receptor 1 [Source:HGNC Symbol;Acc:HGNC:5988]	0.4152	2088	GO:0007165; GO:0006954; GO:0006955; GO:0051092; GO:0120163; GO:0035655; GO:0071345; GO:0032729; GO:2000556; GO:0030101; GO:0045063; GO:1901224	GO:0005515; GO:0004908; GO:0038023; GO:0042008; GO:0042007	GO:0016020; GO:0016021; GO:0005886; GO:0045092	7.309e-07	2.617e-05	chr2	102311529	102398775	87247	+	TRUE	0.9309	394.6	373.2	406.3	759.6	820.2	685.3	5.067	4.756	5.171	9.496	10.31	8.473	#3D9287
ENSG00000137507	ENST00000260061; ENST00000404995; ENST00000407242; ENST00000421973; ENST00000464145	LRRC32	protein_coding	protein_coding	leucine rich repeat containing 32 [Source:HGNC Symbol;Acc:HGNC:4161]	0.5946	2508	GO:0007179; GO:1901388; GO:0062009; GO:0010628; GO:0046007; GO:0050710; GO:1901398	GO:0005515; GO:0019838; GO:0050431	GO:0016020; GO:0016021; GO:0005654; GO:0005886; GO:0009986; GO:0005615; GO:0031012; GO:0005887	7.317e-07	2.617e-05	chr11	76657524	76670747	13224	-	TRUE	1.781	33.51	50.32	29.02	160.2	143.8	158.6	0.3583	0.5338	0.3075	1.667	1.505	1.633	#257173
ENSG00000104998	ENST00000263379	IL27RA	protein_coding	protein_coding	interleukin 27 receptor subunit alpha [Source:HGNC Symbol;Acc:HGNC:17290]	0.579	2950	GO:0006955; GO:0007166; GO:0070106; GO:0070757; GO:0042531; GO:0002692; GO:0002827; GO:0002829; GO:0032729; GO:0048302; GO:0050830; GO:1900165; GO:1904468; GO:1905077; GO:2000317; GO:2000408	GO:0004896; GO:0004888; GO:0019955; GO:0045509; GO:0005515	GO:0016020; GO:0016021; GO:0009897; GO:0005886; GO:0043235; GO:0005887	7.39e-07	2.636e-05	chr19	14031762	14053218	21457	+	TRUE	0.8238	443.2	447.7	460.9	744.7	814.5	856.6	4.029	4.037	4.151	6.589	7.246	7.497	#3D9287
ENSG00000137575	ENST00000260130; ENST00000413219; ENST00000424270; ENST00000447182; ENST00000447267; ENST00000519115; ENST00000520168; ENST00000520228; ENST00000522243; ENST00000522843; ENST00000523441; ENST00000523483; ENST00000630925	SDCBP	protein_coding	protein_coding	syndecan binding protein [Source:HGNC Symbol;Acc:HGNC:10662]	0.4179	1409	GO:0035556; GO:0030036; GO:0007268; GO:0006930; GO:0030335; GO:0043312; GO:0007346; GO:0008284; GO:0032435; GO:0030511; GO:0006612; GO:0010862; GO:0048013; GO:0002091; GO:0010718; GO:0030307; GO:0042327; GO:0046330; GO:1903543; GO:1903553; GO:0007265; GO:0099054	GO:0005515; GO:0008289; GO:0042802; GO:0005546; GO:0047485; GO:0046982; GO:0005109; GO:0005137; GO:0008093; GO:0045545; GO:0008022; GO:0019838; GO:0042043; GO:0042803; GO:0046875; GO:0050839	GO:0005737; GO:0005634; GO:0016020; GO:0016021; GO:0043231; GO:0005829; GO:0005654; GO:0005783; GO:0005789; GO:0031965; GO:0005615; GO:0005886; GO:0005856; GO:0005576; GO:0042470; GO:0030054; GO:0045121; GO:0005925; GO:0070062; GO:0072562; GO:0005912; GO:0005895; GO:0035578; GO:1903561	7.408e-07	2.636e-05	chr8	58552924	58582859	29936	+	TRUE	0.5077	6712	6232	6360	9039	9406	9014	127.7	117.7	119.9	167.5	175.2	165.2	#3D9287
ENSG00000140795	ENST00000394809; ENST00000536476; ENST00000562104; ENST00000564731; ENST00000565182; ENST00000569810; ENST00000569844	MYLK3	protein_coding	protein_coding	myosin light chain kinase 3 [Source:HGNC Symbol;Acc:HGNC:29826]	0.5286	2122	GO:0060298; GO:0006468; GO:0016310; GO:0045214; GO:0048769; GO:0055003; GO:0071347; GO:0002528	GO:0000166; GO:0004672; GO:0004674; GO:0005524; GO:0016301; GO:0016740; GO:0004683; GO:0004687	GO:0005737; GO:0015629; GO:0005829	7.43e-07	2.637e-05	chr16	46702282	46790407	88126	-	TRUE	-1.454	127.6	114.3	102.2	36.97	35.25	34.44	1.612	1.433	1.279	0.4548	0.4359	0.4191	#C7E5BE
ENSG00000119698	ENST00000304338; ENST00000328839; ENST00000553661; ENST00000555690; ENST00000556470; ENST00000556884	PPP4R4	protein_coding	protein_coding	protein phosphatase 4 regulatory subunit 4 [Source:HGNC Symbol;Acc:HGNC:23788]	0.4756	1188	GO:0032515; GO:0001835; GO:0080163	GO:0005515; GO:0019888	GO:0005737; GO:0005829; GO:0008287	7.653e-07	2.706e-05	chr14	94146128	94279734	133607	+	TRUE	1.038	245.4	210.7	202	438.3	484.9	460.5	5.539	4.719	4.518	9.631	10.71	10.01	#3D9287
ENSG00000213859	ENST00000333751; ENST00000576980	KCTD11	protein_coding	protein_coding	potassium channel tetramerization domain containing 11 [Source:HGNC Symbol;Acc:HGNC:21302]	0.6022	2988	GO:0051260; GO:0016567; GO:0007049; GO:0007275; GO:0040008	GO:0005515; GO:0016740; GO:0042802		7.659e-07	2.706e-05	chr17	7351889	7354944	3056	+	TRUE	0.8179	523.2	573.5	529.4	1013	983.1	893.7	4.695	5.106	4.707	8.851	8.635	7.722	#3D9287
ENSG00000152779	ENST00000371790; ENST00000475682	SLC16A12	protein_coding	protein_coding	solute carrier family 16 member 12 [Source:HGNC Symbol;Acc:HGNC:23094]	0.4626	2498	GO:0055085; GO:0015718; GO:0015881	GO:0015293; GO:0008028; GO:0005308	GO:0016020; GO:0016021; GO:0005887; GO:0005886	8.001e-07	2.819e-05	chr10	89430299	89556641	126343	-	TRUE	1.041	161.1	196.1	190.4	371.4	393.4	393.4	1.729	2.088	2.025	3.882	4.133	4.066	#3D9287
ENSG00000170017	ENST00000306107; ENST00000460954; ENST00000465413; ENST00000470756; ENST00000472644; ENST00000481337; ENST00000486979; ENST00000489178; ENST00000491388	ALCAM	protein_coding	protein_coding	activated leukocyte cell adhesion molecule [Source:HGNC Symbol;Acc:HGNC:400]	0.3861	2268	GO:0007155; GO:0002376; GO:0002250; GO:0007165; GO:0048846; GO:0031290; GO:0007157; GO:1990138; GO:0007411; GO:0008045	GO:0005515; GO:0042802; GO:0005102	GO:0016020; GO:0016021; GO:0005886; GO:0042995; GO:0005576; GO:0005925; GO:0030425; GO:0042101; GO:0005887; GO:0030424; GO:0070062; GO:0031226; GO:0001772; GO:0009897; GO:0043025	8.016e-07	2.819e-05	chr3	105366909	105576900	209992	+	TRUE	0.6401	3887	3667	3601	5642	6231	5531	45.96	43.02	42.19	64.94	72.1	62.96	#3D9287
ENSG00000130517	ENST00000252813; ENST00000269919; ENST00000595066; ENST00000595552; ENST00000596962; ENST00000597431; ENST00000597663; ENST00000600283; ENST00000604499	PGPEP1	protein_coding	protein_coding	pyroglutamyl-peptidase I [Source:HGNC Symbol;Acc:HGNC:13568]	0.5684	1555	GO:0006508	GO:0016787; GO:0008233; GO:0008234; GO:0016920	GO:0005737; GO:0005829	8.052e-07	2.824e-05	chr19	18340598	18369950	29353	+	TRUE	-0.8491	609.7	550.4	615.3	316.9	336.3	319.1	10.51	9.417	10.51	5.319	5.675	5.297	#14505C
ENSG00000134595	ENST00000370536	SOX3	protein_coding	protein_coding	SRY-box transcription factor 3 [Source:HGNC Symbol;Acc:HGNC:11199]	0.6332	2132	GO:0006355; GO:0007275; GO:1903507; GO:0006357; GO:0030154; GO:0007417; GO:0045665; GO:0007530; GO:0021983; GO:0007423; GO:0021854; GO:0060324	GO:0003677; GO:0000981; GO:0003714; GO:0000979	GO:0005634; GO:0005654; GO:0044798; GO:0000790	8.146e-07	2.851e-05	chrX	140502985	140505116	2132	-	TRUE	-1.68	118.9	132.1	109.1	29.05	24.77	38.07	1.496	1.648	1.36	0.3556	0.3049	0.461	#C7E5BE
ENSG00000170786	ENST00000303749; ENST00000396721; ENST00000522671	SDR16C5	protein_coding	protein_coding	short chain dehydrogenase/reductase family 16C member 5 [Source:HGNC Symbol;Acc:HGNC:30311]	0.458	2076	GO:0055114; GO:0043616; GO:0042572; GO:0000122; GO:0042574; GO:0031065; GO:0035067	GO:0016491; GO:0004745; GO:0033613; GO:0008134; GO:0003714	GO:0016020; GO:0016021; GO:0005783; GO:0005789; GO:0005886; GO:0005634; GO:0005811; GO:0017053; GO:0000785	8.255e-07	2.882e-05	chr8	56300010	56320776	20767	-	TRUE	2.126	7.567	4.194	12.77	71.3	65.73	68.89	0.09774	0.05374	0.1634	0.8965	0.8309	0.8567	#257173
ENSG00000185585	ENST00000288815; ENST00000331715; ENST00000373580	OLFML2A	protein_coding	protein_coding	olfactomedin like 2A [Source:HGNC Symbol;Acc:HGNC:27270]	0.5874	4533	GO:0030198	GO:0042803; GO:0050840	GO:0005576; GO:0031012	8.358e-07	2.911e-05	chr9	124777133	124814885	37753	+	TRUE	-0.8253	563.2	534.7	542.2	301.9	289.6	320.9	3.332	3.138	3.178	1.739	1.677	1.828	#14505C
ENSG00000134287	ENST00000256682; ENST00000447318; ENST00000472621; ENST00000485410; ENST00000536283; ENST00000539611; ENST00000541236; ENST00000541959; ENST00000541967; ENST00000545855	ARF3	protein_coding	protein_coding	ADP ribosylation factor 3 [Source:HGNC Symbol;Acc:HGNC:654]	0.5482	975	GO:0015031; GO:0006886; GO:0016192; GO:0006661; GO:0006890	GO:0000166; GO:0005525; GO:0003924	GO:0005737; GO:0005794; GO:0048471; GO:0005886; GO:0070062; GO:0000139	8.475e-07	2.945e-05	chr12	48935723	48957487	21765	-	TRUE	0.442	10300	9804	10240	13760	13520	13950	283.2	267.5	279.1	368.3	363.9	369.4	NA
ENSG00000204574	ENST00000326195; ENST00000376545; ENST00000441867; ENST00000468958; ENST00000475993; ENST00000479542; ENST00000542772	ABCF1	protein_coding	protein_coding	ATP binding cassette subfamily F member 1 [Source:HGNC Symbol;Acc:HGNC:70]	0.5268	1742	GO:0055085; GO:0006954; GO:0006412	GO:0003723; GO:0000166; GO:0005524; GO:0016887; GO:0005515; GO:0008135	GO:0005634; GO:0005737; GO:0016020; GO:0005829; GO:0005654; GO:0005840; GO:0005635	8.497e-07	2.945e-05	chr6	30571393	30597179	25787	+	TRUE	0.4684	5742	5832	6087	8071	8194	8182	88.39	89.07	92.84	120.9	123.5	121.3	NA
ENSG00000204388	ENST00000375650	HSPA1B	protein_coding	protein_coding	heat shock protein family A (Hsp70) member 1B [Source:HGNC Symbol;Acc:HGNC:5233]	0.5876	2517	GO:0010628; GO:0043066; GO:0046718; GO:0042026; GO:0016192; GO:0034605; GO:0050821; GO:0008285; GO:1900034; GO:0043312; GO:0032436; GO:0051092; GO:0030308; GO:2001240; GO:0034599; GO:0060548; GO:1901673; GO:0090084; GO:0051085; GO:0006402; GO:0032757; GO:0046034; GO:0031396; GO:0006986; GO:0031397; GO:0034620; GO:0045648; GO:0070370; GO:0070434; GO:0090063; GO:1903265	GO:0003723; GO:0000166; GO:0005524; GO:0005515; GO:0051082; GO:0016887; GO:0031625; GO:0005102; GO:0047485; GO:0019899; GO:0001618; GO:0042826; GO:0042623; GO:0001664; GO:0031072; GO:0044183; GO:0051787; GO:0055131	GO:0048471; GO:0005634; GO:0005737; GO:0016607; GO:0005783; GO:0005739; GO:0005829; GO:0005856; GO:0005925; GO:0005813; GO:0005815; GO:0005576; GO:0005886; GO:0005654; GO:0070062; GO:0005814; GO:0072562; GO:0032991; GO:1990904; GO:1904813; GO:0031982; GO:0016235; GO:0008180; GO:0016234	8.516e-07	2.945e-05	chr6	31827738	31830254	2517	+	TRUE	0.8388	13900	17610	15280	29100	26600	28000	148	186.2	161.3	301.8	277.3	287.2	#3D9287
ENSG00000089060	ENST00000202831; ENST00000546737; ENST00000548186; ENST00000548477; ENST00000548518; ENST00000549069; ENST00000549181; ENST00000549372; ENST00000549605; ENST00000550047; ENST00000550672; ENST00000551230; ENST00000552014; ENST00000552565; ENST00000552613; ENST00000553238	SLC8B1	protein_coding	protein_coding	solute carrier family 8 member B1 [Source:HGNC Symbol;Acc:HGNC:26175]	0.5801	1600	GO:0055085; GO:0006811; GO:0006814; GO:0006816; GO:0050896; GO:0086036; GO:0050796; GO:0042593; GO:0006851; GO:0051560; GO:0099093; GO:0051480; GO:2001256; GO:1901623; GO:0035725; GO:0070588	GO:0015297; GO:0042803; GO:0005432; GO:0015368; GO:0086038; GO:0042802	GO:0016020; GO:0016021; GO:0005743; GO:0005739; GO:0005886; GO:0032592; GO:0030061; GO:0042383	8.676e-07	2.993e-05	chr12	113298759	113359493	60735	-	TRUE	0.8496	535.1	631.2	631.5	1084	1050	1129	8.968	10.49	10.49	17.69	17.22	18.21	#3D9287
ENSG00000131650	ENST00000303746; ENST00000319500; ENST00000571007; ENST00000572045; ENST00000575769; ENST00000575885	KREMEN2	protein_coding	protein_coding	kringle containing transmembrane protein 2 [Source:HGNC Symbol;Acc:HGNC:18797]	0.6876	1969	GO:0016055; GO:0090090; GO:0030279; GO:0060173		GO:0016020; GO:0016021; GO:0005886; GO:0031901	8.738e-07	3.008e-05	chr16	2964216	2968383	4168	+	TRUE	2.273	60.54	113.2	92.87	494.7	353.4	555.6	0.8244	1.53	1.253	6.558	4.711	7.286	#257173
ENSG00000157404	ENST00000288135; ENST00000412167; ENST00000512959; ENST00000514582	KIT	protein_coding	protein_coding	KIT proto-oncogene, receptor tyrosine kinase [Source:HGNC Symbol;Acc:HGNC:6342]	0.4408	2485	GO:1905065; GO:0006468; GO:0016310; GO:0007169; GO:0030218; GO:0006954; GO:0007283; GO:0001541; GO:0002318; GO:0002320; GO:0002327; GO:0002371; GO:0002573; GO:0006687; GO:0007286; GO:0008284; GO:0008354; GO:0008360; GO:0008542; GO:0009314; GO:0010628; GO:0018108; GO:0019221; GO:0030032; GO:0030097; GO:0030217; GO:0030318; GO:0030335; GO:0031274; GO:0035019; GO:0035162; GO:0035234; GO:0035556; GO:…	GO:0046872; GO:0000166; GO:0004672; GO:0005524; GO:0016301; GO:0016740; GO:0004713; GO:0004714; GO:0042803; GO:0005515; GO:0002020; GO:0005020; GO:0019955; GO:0042169	GO:0005615; GO:0005737; GO:0016020; GO:0016021; GO:0005886; GO:0001669; GO:0005911; GO:0009897; GO:0009898; GO:0009986; GO:0042629; GO:0005887; GO:0043235	8.758e-07	3.008e-05	chr4	54657918	54740715	82798	+	TRUE	-0.8496	1152	959.3	1075	581.8	603.9	569.2	12.44	10.27	11.49	6.112	6.378	5.914	#14505C
ENSG00000144644	ENST00000282538; ENST00000454381; ENST00000498387	GADL1	protein_coding	protein_coding	glutamate decarboxylase like 1 [Source:HGNC Symbol;Acc:HGNC:27949]	0.4397	3008	GO:0019752; GO:0008652; GO:0000098	GO:0003824; GO:0016829; GO:0016831; GO:0030170; GO:0004068; GO:0004782	GO:0005829	8.795e-07	3.013e-05	chr3	30726200	30894765	168566	-	TRUE	-1.999	151.3	94.36	135.8	27.29	23.81	21.75	1.349	0.8345	1.2	0.2368	0.2078	0.1867	#C7E5BE
ENSG00000100100	ENST00000215912; ENST00000402249; ENST00000441972; ENST00000443175; ENST00000480654; ENST00000493034	PIK3IP1	protein_coding	protein_coding	phosphoinositide-3-kinase interacting protein 1 [Source:HGNC Symbol;Acc:HGNC:24942]	0.5575	2014	GO:0006508; GO:0014067; GO:0043553	GO:0005515; GO:0004252; GO:0036313	GO:0016020; GO:0016021; GO:0005886	8.818e-07	3.014e-05	chr22	31281594	31292534	10941	-	TRUE	0.7854	275.7	270.5	276.3	483.2	474.4	481.3	3.67	3.573	3.645	6.263	6.182	6.17	#3D9287
ENSG00000187775	ENST00000389840; ENST00000585328; ENST00000586052; ENST00000586850; ENST00000587177; ENST00000589793; ENST00000590227; ENST00000591369; ENST00000591647; ENST00000592152; ENST00000592192	DNAH17	protein_coding	protein_coding	dynein axonemal heavy chain 17 [Source:HGNC Symbol;Acc:HGNC:2946]	0.5661	4367	GO:0007018; GO:0003341; GO:0060285	GO:0000166; GO:0005524; GO:0003774; GO:0003777; GO:0051959; GO:0045505; GO:0008569	GO:0005737; GO:0005856; GO:0042995; GO:0005874; GO:0030286; GO:0005929; GO:0031514; GO:0005930; GO:0005858	8.852e-07	3.019e-05	chr17	78423697	78577394	153698	-	TRUE	1.839	18.38	27.26	35.99	128.5	123.8	115.1	0.1128	0.1661	0.219	0.7682	0.7442	0.6806	#257173
ENSG00000204397	ENST00000375704; ENST00000375706; ENST00000525374; ENST00000527065; ENST00000528513; ENST00000672037; ENST00000672863; ENST00000673097	CARD16	protein_coding	protein_coding	caspase recruitment domain family member 16 [Source:HGNC Symbol;Acc:HGNC:33701]	0.4393	649	GO:0042981; GO:0010466; GO:0071222; GO:0043123; GO:0051092; GO:0043154; GO:0032091; GO:0071456; GO:0031665; GO:0010804; GO:0050713; GO:0097340; GO:0071494	GO:0005515; GO:0030414; GO:0050700; GO:0042802; GO:0089720; GO:0004869; GO:0019900	GO:0032991; GO:0097179	9.15e-07	3.113e-05	chr11	105041326	105101431	60106	-	TRUE	1.812	15.13	17.82	15.09	87.14	65.73	90.64	0.6248	0.73	0.6174	3.502	2.656	3.603	#257173
ENSG00000129226	ENST00000250092; ENST00000380498; ENST00000584180; ENST00000584502	CD68	protein_coding	protein_coding	CD68 molecule [Source:HGNC Symbol;Acc:HGNC:1693]	0.5646	1237	GO:0071222; GO:0140052; GO:0043312; GO:0007568; GO:0072594; GO:0002605; GO:0002437; GO:0031669; GO:0035425		GO:0016020; GO:0016021; GO:0005765; GO:0005886; GO:0005764; GO:0031902; GO:0005768; GO:0010008; GO:0035577; GO:0005623	9.186e-07	3.114e-05	chr17	7579491	7582111	2621	+	TRUE	1.089	148.1	159.4	140.5	296.6	339.1	351.7	3.21	3.427	3.017	6.26	7.195	7.34	#3D9287
ENSG00000214530	ENST00000334805; ENST00000400925; ENST00000535054; ENST00000535075; ENST00000535267; ENST00000536290; ENST00000536377; ENST00000536728; ENST00000537351; ENST00000537947; ENST00000538009; ENST00000538437; ENST00000538536; ENST00000539138; ENST00000540587; ENST00000542989; ENST00000543089; ENST00000543304; ENST00000544767; ENST00000545082; ENST00000546314	STARD10	protein_coding	protein_coding	StAR related lipid transfer domain containing 10 [Source:HGNC Symbol;Acc:HGNC:10666]	0.6038	801	GO:0006869; GO:0032782; GO:0035360; GO:0006656	GO:0005515; GO:0008289	GO:0005737; GO:0016020; GO:0031514; GO:0042995; GO:0005829; GO:0005902; GO:0046581; GO:0005929	9.195e-07	3.114e-05	chr11	72754729	72793681	38953	-	TRUE	1.348	419.4	486.5	575.8	1238	1115	1459	14.03	16.15	19.09	40.3	36.52	47	#3D9287
ENSG00000105088	ENST00000264833; ENST00000590410; ENST00000590841; ENST00000592448; ENST00000593091	OLFM2	protein_coding	protein_coding	olfactomedin 2 [Source:HGNC Symbol;Acc:HGNC:17189]	0.6197	1243	GO:0007601; GO:0007626; GO:0009306; GO:0051152; GO:1905174	GO:0005515	GO:0005634; GO:0005737; GO:0016020; GO:0005654; GO:0005576; GO:0030054; GO:0045202; GO:0032281; GO:0097060; GO:0098978; GO:0099243	9.223e-07	3.116e-05	chr19	9853718	9936552	82835	-	TRUE	1.227	235.7	282	304.2	659.3	576.3	726.1	5.084	6.036	6.502	13.84	12.17	15.08	#3D9287
ENSG00000185551	ENST00000394166; ENST00000394171; ENST00000421109; ENST00000453270; ENST00000559679	NR2F2	protein_coding	protein_coding	nuclear receptor subfamily 2 group F member 2 [Source:HGNC Symbol;Acc:HGNC:7976]	0.5123	2619	GO:0001937; GO:0010596; GO:0045893; GO:0006355; GO:0030522; GO:0043401; GO:0030154; GO:0006357; GO:0000122; GO:0048856; GO:0001701; GO:0001764; GO:0001893; GO:0001945; GO:0003084; GO:0007519; GO:0009566; GO:0009952; GO:0009956; GO:0030900; GO:0032355; GO:0048514; GO:0060173; GO:0060674; GO:0060707; GO:0007165; GO:0045892; GO:0006629; GO:0045736; GO:0060849	GO:0008270; GO:0046872; GO:0003677; GO:0003700; GO:0042803; GO:0043565; GO:0005515; GO:0003707; GO:0000977; GO:0000981; GO:0003714; GO:0004879; GO:0001972	GO:0005634; GO:0005829; GO:0005654	9.284e-07	3.13e-05	chr15	96325938	96340263	14326	+	TRUE	-0.6447	3171	3168	3489	2064	2007	2203	32.46	32.18	35.39	20.57	20.11	21.71	#14505C
ENSG00000176485	ENST00000323646; ENST00000394613; ENST00000415826; ENST00000540943; ENST00000544269; ENST00000639271	PLAAT3	protein_coding	protein_coding	phospholipase A and acyltransferase 3 [Source:HGNC Symbol;Acc:HGNC:17825]	0.5273	1000	GO:0006629; GO:0016042; GO:0006641; GO:0007031; GO:0008654; GO:0009617; GO:0045786; GO:0046485; GO:1904177; GO:0006644; GO:0036149; GO:0036150; GO:0036151; GO:0036152; GO:0070292	GO:0016740; GO:0016787; GO:0005515; GO:0004623; GO:0008970; GO:0102567; GO:0102568; GO:0016410; GO:0052739; GO:0052740	GO:0005737; GO:0016020; GO:0016021; GO:0005886; GO:0048471; GO:0005777; GO:0005783; GO:0005778; GO:0005829; GO:0005575	9.535e-07	3.207e-05	chr11	63573195	63616883	43689	-	TRUE	0.7279	1090	1274	1156	1983	1871	1996	29.22	33.89	30.72	51.77	49.1	51.53	#3D9287
ENSG00000106070	ENST00000335866; ENST00000357271; ENST00000398810; ENST00000398812; ENST00000401949; ENST00000402497; ENST00000402578; ENST00000403097; ENST00000406641; ENST00000407526; ENST00000428711; ENST00000439044; ENST00000461886; ENST00000465602; ENST00000467386; ENST00000470992; ENST00000473696; ENST00000482397; ENST00000483819; ENST00000490051; ENST00000492265; ENST00000643299; ENST00000644716; ENST0000…	GRB10	protein_coding	protein_coding	growth factor receptor bound protein 10 [Source:HGNC Symbol;Acc:HGNC:4564]	0.5274	2311	GO:0046325; GO:0046627; GO:0007165; GO:0030178; GO:0008286; GO:0007411; GO:0120162; GO:0030949; GO:0009967; GO:0042326; GO:0048009; GO:1904738	GO:0005515; GO:0005158; GO:0005070	GO:0005737; GO:0005829; GO:0032991; GO:0005886	9.826e-07	3.29e-05	chr7	50590063	50793462	203400	-	TRUE	0.4792	2679	2681	2663	3777	3708	3711	31.08	30.86	30.62	42.66	42.1	41.46	NA
ENSG00000171033	ENST00000352966; ENST00000396418; ENST00000518467	PKIA	protein_coding	protein_coding	cAMP-dependent protein kinase inhibitor alpha [Source:HGNC Symbol;Acc:HGNC:9017]	0.3971	2095	GO:2000480; GO:0016310; GO:0006469; GO:0071901; GO:0000122; GO:0010389; GO:0042308; GO:0043086	GO:0016301; GO:0005515; GO:0004860; GO:0004862; GO:0034236	GO:0005634; GO:0005737	9.827e-07	3.29e-05	chr8	78516340	78605267	88928	+	TRUE	-1.052	421.6	363.8	399.4	169.9	182.9	203	5.396	4.62	5.065	2.117	2.291	2.502	#14505C
ENSG00000119280	ENST00000366663; ENST00000427697; ENST00000470540; ENST00000519360; ENST00000521263; ENST00000522201; ENST00000523410	C1orf198	protein_coding	protein_coding	chromosome 1 open reading frame 198 [Source:HGNC Symbol;Acc:HGNC:25900]	0.5523	2083			GO:0005737; GO:0005829	9.92e-07	3.314e-05	chr1	230837119	230869589	32471	-	TRUE	-0.6306	3752	3767	3995	2477	2317	2631	48.3	48.11	50.96	31.04	29.19	32.61	#14505C
ENSG00000129244	ENST00000250111; ENST00000577026; ENST00000577113	ATP1B2	protein_coding	protein_coding	ATPase Na+/K+ transporting subunit beta 2 [Source:HGNC Symbol;Acc:HGNC:805]	0.5318	1493	GO:0050821; GO:0007155; GO:0006811; GO:0006813; GO:0006814; GO:0050900; GO:0010248; GO:1990573; GO:0034220; GO:1903278; GO:1903779; GO:0006883; GO:0030007; GO:0036376; GO:0086009; GO:0086064; GO:0032781; GO:1901018; GO:1903288	GO:0005515; GO:0051117; GO:0005391; GO:0001671	GO:0016020; GO:0016021; GO:0005886; GO:0005890; GO:0005737; GO:0016324	1.012e-06	3.368e-05	chr17	7646627	7657770	11144	+	TRUE	-1.225	176.2	173	198.5	72.18	65.73	78.86	3.165	3.083	3.533	1.262	1.155	1.364	#C7E5BE
ENSG00000179361	ENST00000346246; ENST00000563567; ENST00000566147; ENST00000566468; ENST00000569680; ENST00000622429	ARID3B	protein_coding	protein_coding	AT-rich interaction domain 3B [Source:HGNC Symbol;Acc:HGNC:14350]	0.5574	2160	GO:0008150; GO:0045944	GO:0003677; GO:0005515; GO:0000977; GO:0001228; GO:0000978; GO:0000980	GO:0005634; GO:0005654	1.013e-06	3.368e-05	chr15	74541177	74598131	56955	+	TRUE	0.6298	1454	1455	1571	2288	2223	2436	18.05	17.92	19.32	27.65	27.01	29.11	#3D9287
ENSG00000276231	ENST00000611951; ENST00000613555; ENST00000614407; ENST00000619866	PIK3R6	protein_coding	protein_coding	phosphoinositide-3-kinase regulatory subunit 6 [Source:HGNC Symbol;Acc:HGNC:27101]	0.5893	2997	GO:0043551; GO:0007186; GO:0046854; GO:0001525; GO:0030168; GO:0006661; GO:0045766; GO:0043406; GO:0042269; GO:0045582	GO:0046935; GO:0005515; GO:0046934	GO:0005944; GO:0005737; GO:0016020; GO:0005886; GO:0005829; GO:0005942	1.024e-06	3.399e-05	chr17	8802723	8867677	64955	-	TRUE	2.049	4.324	6.291	8.127	45.77	59.06	66.17	0.03869	0.05584	0.07205	0.3987	0.5172	0.57	#257173
ENSG00000170522	ENST00000302274; ENST00000394607; ENST00000503885; ENST00000506461; ENST00000506625; ENST00000507451; ENST00000513003; ENST00000514184	ELOVL6	protein_coding	protein_coding	ELOVL fatty acid elongase 6 [Source:HGNC Symbol;Acc:HGNC:15829]	0.4518	1563	GO:0006629; GO:0006631; GO:0006633; GO:0006636; GO:0019367; GO:0042761; GO:0034625; GO:0035338; GO:0030148; GO:0034626; GO:0120162; GO:0045540; GO:0042759; GO:0030497	GO:0016740; GO:0009922; GO:0102336; GO:0102337; GO:0102338; GO:0102756; GO:0005515; GO:0016747	GO:0016020; GO:0016021; GO:0005783; GO:0005789; GO:0030176	1.033e-06	3.418e-05	chr4	110045846	110199199	153354	-	TRUE	-0.596	2275	2148	2076	1411	1408	1471	39.04	36.56	35.29	23.56	23.64	24.3	#14505C
ENSG00000087494	ENST00000201015; ENST00000395868; ENST00000395872; ENST00000534890; ENST00000535992; ENST00000538310; ENST00000539239; ENST00000542963; ENST00000545234	PTHLH	protein_coding	protein_coding	parathyroid hormone like hormone [Source:HGNC Symbol;Acc:HGNC:9607]	0.4941	1253	GO:0007165; GO:0030282; GO:0002076; GO:0007186; GO:0007267; GO:0007189; GO:0008285; GO:0010468; GO:0008544; GO:0008284; GO:0007565; GO:0046058; GO:0001501; GO:0032331; GO:0061182	GO:0005515; GO:0005179; GO:0051428	GO:0005634; GO:0005737; GO:0005794; GO:0005829; GO:0005654; GO:0005576; GO:0005615	1.055e-06	3.483e-05	chr12	27958084	27972733	14650	-	TRUE	0.9956	142.7	139.4	134.7	309	275.3	276.5	3.054	2.961	2.856	6.436	5.766	5.696	#3D9287
ENSG00000145703	ENST00000274364; ENST00000379730; ENST00000396234; ENST00000502745; ENST00000504254; ENST00000504477; ENST00000504558; ENST00000504815; ENST00000505766; ENST00000508410; ENST00000509074; ENST00000509741; ENST00000512256; ENST00000512383; ENST00000513534; ENST00000514001; ENST00000514350; ENST00000514579; ENST00000515505	IQGAP2	protein_coding	protein_coding	IQ motif containing GTPase activating protein 2 [Source:HGNC Symbol;Acc:HGNC:6111]	0.4136	1823	GO:0007165; GO:0043087; GO:0034314; GO:0043312; GO:0034260; GO:0070493	GO:0005516; GO:0051015; GO:0005547; GO:0017048; GO:0005095; GO:0003779; GO:0048365; GO:0071933; GO:0005515	GO:0005737; GO:0009986; GO:0005886; GO:0005829; GO:0030027; GO:0030175; GO:0070062; GO:0030667; GO:0015629; GO:0005902	1.06e-06	3.493e-05	chr5	76403285	76708132	304848	+	TRUE	-0.7244	1023	924.7	958.9	590.6	599.2	557.5	15.04	13.49	13.98	8.457	8.626	7.895	#14505C
ENSG00000008083	ENST00000341776; ENST00000397311; ENST00000474854	JARID2	protein_coding	protein_coding	jumonji and AT-rich interaction domain containing 2 [Source:HGNC Symbol;Acc:HGNC:6196]	0.5192	4039	GO:0006325; GO:0007275; GO:0030154; GO:0006338; GO:0016577; GO:0048863; GO:0007417; GO:0045892; GO:0045814; GO:0051574; GO:0034721; GO:0000122; GO:0001889; GO:0008285; GO:0010614; GO:0031061; GO:0042127; GO:0048536; GO:0048538; GO:0060044; GO:1990830	GO:0003677; GO:0032452; GO:0003682; GO:0000977; GO:0001227; GO:0008134	GO:0005634; GO:0005739; GO:0035097; GO:0005654; GO:0035098	1.068e-06	3.498e-05	chr6	15246069	15522042	275974	+	TRUE	-0.5174	3609	3510	3621	2557	2404	2533	23.96	23.12	23.82	16.53	15.62	16.19	#14505C
ENSG00000134871	ENST00000360467; ENST00000400163; ENST00000462309; ENST00000463084; ENST00000478681; ENST00000480609; ENST00000480771; ENST00000483683; ENST00000494852; ENST00000617564; ENST00000619688; ENST00000648222; ENST00000649101; ENST00000649396; ENST00000649951; ENST00000650225; ENST00000650322; ENST00000650540	COL4A2	protein_coding	protein_coding	collagen type IV alpha 2 chain [Source:HGNC Symbol;Acc:HGNC:2203]	0.5577	1704	GO:0006351; GO:0007568; GO:0014823; GO:0038063; GO:0071560; GO:0030198; GO:0001525; GO:0016525; GO:0035987	GO:0005515; GO:0005201; GO:0030020	GO:0005576; GO:0005581; GO:0005587; GO:0005604; GO:0005615; GO:0031012; GO:0070062; GO:0062023; GO:0005788	1.068e-06	3.498e-05	chr13	110305812	110513209	207398	+	TRUE	0.6338	6685	7710	7615	11640	10920	11600	105.2	120.4	118.7	178.3	168.3	175.8	#3D9287
ENSG00000137726	ENST00000260282; ENST00000524656; ENST00000524841; ENST00000526014; ENST00000527053; ENST00000527429; ENST00000527717; ENST00000529335; ENST00000530956; ENST00000534125; ENST00000539526; ENST00000540359; ENST00000579486; ENST00000583233; ENST00000583660; ENST00000584230; ENST00000584394	FXYD6	protein_coding	protein_coding	FXYD domain containing ion transport regulator 6 [Source:HGNC Symbol;Acc:HGNC:4030]	0.5644	987	GO:0006811; GO:0043269; GO:2000649; GO:0008150; GO:0034220; GO:1903779	GO:0005515; GO:0099106; GO:0017080; GO:0003674	GO:0016020; GO:0016021; GO:0005886; GO:0098978; GO:0099055; GO:0099056	1.069e-06	3.498e-05	chr11	117836976	117877486	40511	-	TRUE	-0.9408	823.7	758	907.8	464.8	412.5	404.3	22.38	20.43	24.44	12.29	10.97	10.57	#14505C
ENSG00000112175	ENST00000370830	BMP5	protein_coding	protein_coding	bone morphogenetic protein 5 [Source:HGNC Symbol;Acc:HGNC:1072]	0.3617	3970	GO:0008284; GO:0008285; GO:0045944; GO:0043569; GO:0010719; GO:0007165; GO:0007275; GO:0030154; GO:0051216; GO:0001501; GO:0060037; GO:0042981; GO:0060395; GO:0003272; GO:0003344; GO:0007389; GO:0021502; GO:0030539; GO:0030902; GO:0043583; GO:0048738; GO:0060411; GO:0060710; GO:0061384; GO:0097065; GO:1905069; GO:0001503; GO:0010862; GO:0043408; GO:0048468; GO:1902042; GO:1900006; GO:0071676; GO:…	GO:0008083; GO:0005125; GO:0005160; GO:0070700	GO:0005615; GO:0005576; GO:0005575; GO:0031982	1.071e-06	3.498e-05	chr6	55753653	55875590	121938	-	TRUE	1.386	38.92	39.84	42.95	110	121	135.1	0.2629	0.267	0.2875	0.7234	0.7998	0.8783	#3D9287
ENSG00000175040	ENST00000309575	CHST2	protein_coding	protein_coding	carbohydrate sulfotransferase 2 [Source:HGNC Symbol;Acc:HGNC:1970]	0.5739	4142	GO:0005975; GO:0006954; GO:0007275; GO:0018146; GO:0006044; GO:0006790	GO:0016740; GO:0008146; GO:0001517	GO:0016020; GO:0016021; GO:0005794; GO:0000139; GO:0005802; GO:0031228	1.094e-06	3.562e-05	chr3	143119771	143124014	4244	+	TRUE	1.276	70.26	58.71	74.3	165.5	178.1	190.4	0.4549	0.3771	0.4766	1.043	1.129	1.186	#3D9287
ENSG00000120594	ENST00000377238; ENST00000377242; ENST00000377252	PLXDC2	protein_coding	protein_coding	plexin domain containing 2 [Source:HGNC Symbol;Acc:HGNC:21013]	0.4385	5667		GO:0005515	GO:0016020; GO:0016021	1.097e-06	3.562e-05	chr10	19816239	20289856	473618	+	TRUE	-0.9832	388.1	359.6	364.5	178.7	201	168.6	1.836	1.688	1.709	0.823	0.9308	0.7681	#14505C
ENSG00000120549	ENST00000307544; ENST00000376451; ENST00000376452; ENST00000376454; ENST00000376456; ENST00000376462; ENST00000396445; ENST00000396446; ENST00000430453; ENST00000438429; ENST00000458595; ENST00000460373; ENST00000481700; ENST00000492009; ENST00000635163; ENST00000635504; ENST00000636305	KIAA1217	protein_coding	protein_coding	KIAA1217 [Source:HGNC Symbol;Acc:HGNC:25428]	0.5026	3619	GO:0007275; GO:0048706	GO:0003674	GO:0005737	1.098e-06	3.562e-05	chr10	23694746	24547848	853103	+	TRUE	0.8511	675.6	591.3	710.5	1246	1219	1123	5.006	4.347	5.216	8.99	8.842	8.012	#3D9287
ENSG00000107175	ENST00000353704; ENST00000486056	CREB3	protein_coding	protein_coding	cAMP responsive element binding protein 3 [Source:HGNC Symbol;Acc:HGNC:2347]	0.5535	1496	GO:0006355; GO:0045944; GO:0006935; GO:0030968; GO:0006986; GO:0016032; GO:0006990; GO:0090026; GO:1902236	GO:0003677; GO:0003700; GO:0005515; GO:0035497; GO:0000981; GO:0000978; GO:0001228; GO:0000977	GO:0005634; GO:0005737; GO:0016020; GO:0016021; GO:0005829; GO:0005783; GO:0005789; GO:0005794; GO:0000790; GO:0005654; GO:0000139	1.11e-06	3.594e-05	chr9	35732598	35736999	4402	+	TRUE	0.5947	1118	1174	1190	1778	1695	1800	20.04	20.88	21.13	31.02	29.73	31.07	#3D9287
ENSG00000144847	ENST00000354673; ENST00000393775; ENST00000425327; ENST00000441144; ENST00000459718; ENST00000480431; ENST00000483401; ENST00000489689; ENST00000491903; ENST00000494802	IGSF11	protein_coding	protein_coding	immunoglobulin superfamily member 11 [Source:HGNC Symbol;Acc:HGNC:16669]	0.4865	1980	GO:0007155; GO:0040008; GO:0007156; GO:0045185; GO:0048167; GO:0061885; GO:1900273	GO:0005515; GO:0035255	GO:0016020; GO:0016021; GO:0005886; GO:0005911; GO:0014069; GO:0060076	1.117e-06	3.609e-05	chr3	118900557	119146068	245512	-	TRUE	1.195	241.1	245.3	329.7	637.3	612.5	652.6	3.265	3.296	4.424	8.401	8.119	8.51	#3D9287
ENSG00000196975	ENST00000394295; ENST00000409920; ENST00000418066; ENST00000460439; ENST00000460942; ENST00000468815; ENST00000471395; ENST00000472124; ENST00000477632; ENST00000484219; ENST00000487351; ENST00000635311	ANXA4	protein_coding	protein_coding	annexin A4 [Source:HGNC Symbol;Acc:HGNC:542]	0.4896	1478	GO:0032088; GO:0043066; GO:0007165; GO:0043086; GO:0030855; GO:0007219; GO:0006357; GO:2000483; GO:0050819	GO:0005509; GO:0005515; GO:0005544; GO:0008201; GO:0042802; GO:0048306; GO:0035374; GO:0004859; GO:0051059	GO:0048471; GO:0005737; GO:0005634; GO:0005829; GO:0005886; GO:0070062; GO:0062023; GO:0009986; GO:0012506; GO:0031965	1.121e-06	3.614e-05	chr2	69644425	69827112	182688	+	TRUE	0.5184	2104	1985	2065	2912	3001	2914	38.17	35.72	37.13	51.42	53.28	50.9	#3D9287
ENSG00000136826	ENST00000374672; ENST00000411706; ENST00000420475; ENST00000493306; ENST00000497048; ENST00000610832	KLF4	protein_coding	protein_coding	Kruppel like factor 4 [Source:HGNC Symbol;Acc:HGNC:6348]	0.5738	1936	GO:0010628; GO:0010629; GO:0090051; GO:0050728; GO:0016525; GO:0034115; GO:2000134; GO:0071499; GO:0045944; GO:1903672; GO:0043154; GO:0032088; GO:0045893; GO:0043551; GO:0006357; GO:0000122; GO:0045892; GO:0008285; GO:0051973; GO:0032270; GO:0035019; GO:0006351; GO:0006366; GO:0007500; GO:0009913; GO:0010033; GO:0014067; GO:0014740; GO:0019827; GO:0030154; GO:0030336; GO:0031077; GO:0032526; GO:…	GO:0003676; GO:0046872; GO:0008270; GO:0003677; GO:0003700; GO:0005515; GO:0000981; GO:0001228; GO:0044212; GO:0001085; GO:0000978; GO:0000987; GO:0001010; GO:0001221; GO:0003690; GO:0008013; GO:0008134; GO:0035014; GO:0042826; GO:0043565; GO:1990841	GO:0005634; GO:0005654; GO:0000790; GO:0000785; GO:0005667; GO:0005719; GO:0005737; GO:0044798	1.126e-06	3.621e-05	chr9	107484852	107490482	5631	-	TRUE	0.6886	683.2	748.6	726.7	1204	1113	1180	9.463	10.29	9.974	16.24	15.08	15.74	#3D9287
ENSG00000163874	ENST00000373087; ENST00000471012; ENST00000472312; ENST00000640233	ZC3H12A	protein_coding	protein_coding	zinc finger CCCH-type containing 12A [Source:HGNC Symbol;Acc:HGNC:26259]	0.6084	1591	GO:0010628; GO:0010629; GO:0045600; GO:0032088; GO:0045019; GO:0071222; GO:0006974; GO:0006915; GO:0016579; GO:0007275; GO:0006954; GO:0090503; GO:0030154; GO:0002376; GO:0051607; GO:0007399; GO:0045944; GO:0098586; GO:0061158; GO:0071347; GO:0071356; GO:0042307; GO:0001525; GO:0090502; GO:0034599; GO:0061014; GO:0032715; GO:0032720; GO:0001933; GO:0051259; GO:0050852; GO:0045766; GO:0010595; GO:…	GO:0003723; GO:0046872; GO:0016787; GO:0003677; GO:0005515; GO:0004519; GO:0004518; GO:0043022; GO:0003729; GO:0004843; GO:0004521; GO:0003682; GO:0003730; GO:0035613; GO:0004540; GO:0035925; GO:0035198; GO:0004532	GO:0005737; GO:0005634; GO:0016020; GO:0005654; GO:0005783; GO:0005856; GO:0036464; GO:0000932; GO:0032991; GO:0030867; GO:0042406; GO:0005791	1.128e-06	3.621e-05	chr1	37474580	37484377	9798	+	TRUE	1.109	182.7	232.8	213.6	491.2	423	476.8	3.079	3.892	3.567	8.058	6.977	7.737	#3D9287
ENSG00000116962	ENST00000264187; ENST00000366595	NID1	protein_coding	protein_coding	nidogen 1 [Source:HGNC Symbol;Acc:HGNC:7821]	0.5137	5602	GO:0007155; GO:0007160; GO:0060070; GO:0030198; GO:0071711; GO:0010811; GO:0032836	GO:0005509; GO:0017147; GO:0042813; GO:0005201; GO:0005518; GO:0043394; GO:0043236; GO:0043237; GO:0050840	GO:0005576; GO:0043235; GO:0005886; GO:0070062; GO:0062023; GO:0005604; GO:0031012; GO:0071944	1.138e-06	3.643e-05	chr1	235975830	236065109	89280	-	TRUE	-0.4189	10340	9949	10190	7590	7570	7625	49.48	47.25	48.32	35.37	35.47	35.14	NA
ENSG00000154310	ENST00000284483; ENST00000341852; ENST00000357327; ENST00000436636; ENST00000459881; ENST00000460047; ENST00000464785; ENST00000465393; ENST00000468757; ENST00000470834; ENST00000475336; ENST00000484051; ENST00000487846; ENST00000488470; ENST00000496492	TNIK	protein_coding	protein_coding	TRAF2 and NCK interacting kinase [Source:HGNC Symbol;Acc:HGNC:30765]	0.4587	3043	GO:0006468; GO:0016310; GO:0016055; GO:0007399; GO:0001934; GO:0007010; GO:0048812; GO:0046777; GO:0023014; GO:0032147; GO:0035556; GO:0030033; GO:0072659; GO:0031532; GO:0048814; GO:0007256	GO:0005524; GO:0004672; GO:0000166; GO:0004674; GO:0016301; GO:0016740; GO:0005515	GO:0005634; GO:0005737; GO:0005829; GO:0005654; GO:0005856; GO:0005768; GO:0070062; GO:0055037; GO:0016324; GO:0098793; GO:0098978; GO:0099092	1.14e-06	3.643e-05	chr3	171058414	171460408	401995	-	TRUE	-0.7138	1500	1301	1400	857.3	868.8	823.9	13.22	11.37	12.23	7.354	7.493	6.991	#14505C
ENSG00000169241	ENST00000303343; ENST00000368401; ENST00000368404; ENST00000368405; ENST00000465546; ENST00000475824; ENST00000479579; ENST00000484027; ENST00000484157; ENST00000488609; ENST00000490276; ENST00000490770; ENST00000506037; ENST00000622581; ENST00000650403	SLC50A1	protein_coding	protein_coding	solute carrier family 50 member 1 [Source:HGNC Symbol;Acc:HGNC:30657]	0.5288	966	GO:0008643; GO:0008645; GO:0042946	GO:0051119; GO:0042947	GO:0016020; GO:0016021; GO:0005794; GO:0005886; GO:0000139; GO:0012505	1.16e-06	3.7e-05	chr1	155135344	155138857	3514	+	TRUE	0.6982	985.9	918.4	1072	1628	1586	1631	27.36	25.29	29.46	43.96	43.08	43.57	#3D9287
ENSG00000072682	ENST00000166534; ENST00000360568; ENST00000379086; ENST00000379100; ENST00000379104; ENST00000395164; ENST00000401867; ENST00000416053; ENST00000417528; ENST00000418055; ENST00000428369; ENST00000428841; ENST00000431054; ENST00000439698; ENST00000453286; ENST00000467587; ENST00000471826; ENST00000474628; ENST00000478055; ENST00000481636; ENST00000506807	P4HA2	protein_coding	protein_coding	prolyl 4-hydroxylase subunit alpha 2 [Source:HGNC Symbol;Acc:HGNC:8547]	0.5145	1294	GO:0055114; GO:0022900; GO:0018401; GO:0019511	GO:0046872; GO:0016491; GO:0005506; GO:0016705; GO:0031418; GO:0051213; GO:0016702; GO:0004656; GO:0009055; GO:0005515	GO:0043231; GO:0005783; GO:0005829; GO:0005654; GO:0005788	1.163e-06	3.7e-05	chr5	132191838	132295315	103478	-	TRUE	0.6191	1494	1421	1340	2114	2257	2181	30.96	29.21	27.51	42.65	45.77	43.51	#3D9287
ENSG00000062282	ENST00000228027; ENST00000376262; ENST00000603276; ENST00000603363; ENST00000603865; ENST00000604733; ENST00000604935; ENST00000605099; ENST00000605608	DGAT2	protein_coding	protein_coding	diacylglycerol O-acyltransferase 2 [Source:HGNC Symbol;Acc:HGNC:16940]	0.5606	1867	GO:0042632; GO:0055089; GO:0097006; GO:0006629; GO:0042572; GO:0019915; GO:0019432; GO:0035336; GO:0036155; GO:0046339; GO:0034383; GO:0006071; GO:0035356; GO:0010867; GO:0045722; GO:0046322; GO:0050746; GO:0060613; GO:0071400; GO:0090181	GO:0016740; GO:0016746; GO:0016747; GO:0042803; GO:0004144; GO:0050252; GO:0003846	GO:0048471; GO:0005737; GO:0016020; GO:0016021; GO:0005783; GO:0005789; GO:0005811; GO:0005739; GO:0030176; GO:1990578; GO:0043231	1.168e-06	3.71e-05	chr11	75759512	75801535	42024	+	TRUE	0.7787	389.2	375.3	413.3	652.2	675.4	713.4	5.59	5.348	5.882	9.119	9.494	9.865	#3D9287
ENSG00000137571	ENST00000260126; ENST00000524703; ENST00000524945; ENST00000526750; ENST00000528658; ENST00000530307; ENST00000531422; ENST00000532388	SLCO5A1	protein_coding	protein_coding	solute carrier organic anion transporter family member 5A1 [Source:HGNC Symbol;Acc:HGNC:19046]	0.5727	2903	GO:0055085; GO:0043252	GO:0015347; GO:0005515; GO:0005215	GO:0016020; GO:0016021; GO:0005886; GO:0005887	1.172e-06	3.714e-05	chr8	69667046	69834978	167933	-	TRUE	1.057	240	200.3	211.3	509.6	444.9	432.4	2.217	1.835	1.934	4.583	4.022	3.845	#3D9287
ENSG00000100031	ENST00000400380; ENST00000400382; ENST00000401885; ENST00000403838; ENST00000404223; ENST00000404532; ENST00000404920; ENST00000411974; ENST00000412658; ENST00000412898; ENST00000419133; ENST00000425895; ENST00000428855; ENST00000430289; ENST00000432867; ENST00000438643; ENST00000445029; ENST00000447416; ENST00000451366; ENST00000452551; ENST00000455483; ENST00000456869; ENST00000466310; ENST0000…	GGT1	protein_coding	protein_coding	gamma-glutamyltransferase 1 [Source:HGNC Symbol;Acc:HGNC:4250]	0.6125	1048	GO:0006508; GO:0007283; GO:0006751; GO:0006750; GO:0032496; GO:0006805; GO:1901750; GO:0032355; GO:0034612; GO:0006749; GO:0050727; GO:0006520; GO:0006536; GO:0031638; GO:0006691; GO:0019344; GO:0002682; GO:0006412; GO:0006631; GO:0031179	GO:0016740; GO:0016787; GO:0016746; GO:0008233; GO:0036374; GO:0005515; GO:0000048; GO:0002951; GO:0102953; GO:0103068	GO:0016020; GO:0016021; GO:0005615; GO:0005886; GO:0070062	1.19e-06	3.761e-05	chr22	24594811	24629005	34195	+	TRUE	1.08	1050	1312	1423	2634	2499	2899	26.86	33.29	36.09	65.6	62.57	71.41	#3D9287
ENSG00000085998	ENST00000371984; ENST00000371992; ENST00000396420; ENST00000463030; ENST00000475642; ENST00000477114; ENST00000480972; ENST00000485714; ENST00000489985; ENST00000497439	POMGNT1	protein_coding	protein_coding	protein O-linked mannose N-acetylglucosaminyltransferase 1 (beta 1,2-) [Source:HGNC Symbol;Acc:HGNC:19139]	0.5541	1628	GO:0006486; GO:0016266; GO:0006493	GO:0046872; GO:0016740; GO:0016757; GO:0005515; GO:0030145; GO:0008375; GO:0047223	GO:0016020; GO:0016021; GO:0005794; GO:0000139; GO:0030173	1.203e-06	3.795e-05	chr1	46188682	46220305	31624	-	TRUE	0.482	3409	3508	3623	4868	4963	4902	56.16	57.33	59.14	78.06	80.01	77.74	NA
ENSG00000132185	ENST00000236938; ENST00000294796; ENST00000309691; ENST00000349527; ENST00000350710; ENST00000367949; ENST00000367950; ENST00000367953; ENST00000367957; ENST00000367959; ENST00000465403; ENST00000470841; ENST00000540521; ENST00000546024	FCRLA	protein_coding	protein_coding	Fc receptor like A [Source:HGNC Symbol;Acc:HGNC:18504]	0.4986	1622	GO:0030154		GO:0005737	1.208e-06	3.801e-05	chr1	161706972	161714352	7381	+	TRUE	2.005	9.729	5.242	4.644	53.69	65.73	49.85	0.1608	0.08598	0.07607	0.8641	1.064	0.7935	#257173
ENSG00000125354	ENST00000343984; ENST00000354228; ENST00000354416; ENST00000360156; ENST00000394610; ENST00000460411; ENST00000467310; ENST00000481072; ENST00000489216	SEPTIN6	protein_coding	protein_coding	septin 6 [Source:HGNC Symbol;Acc:HGNC:15848]	0.5164	2008	GO:0051301; GO:0007049; GO:0030154; GO:0007283; GO:0060271; GO:0016032; GO:0061640; GO:0000281	GO:0000166; GO:0005525; GO:0005515; GO:0003924	GO:0005737; GO:0031514; GO:0005694; GO:0005856; GO:0042995; GO:0031105; GO:0005819; GO:0030496; GO:0000775; GO:0000776; GO:0000777; GO:0005929; GO:0032154; GO:0015630; GO:0005940; GO:0097227; GO:0008021; GO:0032173; GO:0043679; GO:0098793	1.212e-06	3.801e-05	chrX	119615724	119693370	77647	-	TRUE	-0.5975	1256	1247	1318	841.5	834.5	838.4	16.77	16.52	17.44	10.94	10.91	10.78	#14505C
ENSG00000151702	ENST00000281428; ENST00000344954; ENST00000429175; ENST00000527767; ENST00000527786; ENST00000528790; ENST00000534087; ENST00000608055; ENST00000608303	FLI1	protein_coding	protein_coding	Fli-1 proto-oncogene, ETS transcription factor [Source:HGNC Symbol;Acc:HGNC:3749]	0.4825	3058	GO:0006355; GO:0045893; GO:0030154; GO:0006357; GO:0009887; GO:0007599; GO:0008015; GO:0035855; GO:0045944	GO:0003677; GO:0003700; GO:0043565; GO:0005515; GO:0000981; GO:0000978; GO:0000980; GO:0001228; GO:0003682	GO:0005634; GO:0005829; GO:0016604; GO:0000790	1.214e-06	3.801e-05	chr11	128686535	128813267	126733	+	TRUE	0.7915	601	541	622.3	994.6	989.7	1090	5.271	4.706	5.407	8.49	8.494	9.199	#3D9287
ENSG00000198796	ENST00000361673; ENST00000587399; ENST00000587842; ENST00000589204; ENST00000590642; ENST00000590662	ALPK2	protein_coding	protein_coding	alpha kinase 2 [Source:HGNC Symbol;Acc:HGNC:20565]	0.4595	2402	GO:0006468; GO:0016310; GO:0042981; GO:0030010; GO:0003007; GO:0010468; GO:0003308; GO:0055013; GO:1905223	GO:0004674; GO:0005524; GO:0016301; GO:0016740	GO:0016323	1.217e-06	3.801e-05	chr18	58481247	58629091	147845	-	TRUE	1.126	208.6	206.5	177.6	454.2	486.8	389.8	2.329	2.288	1.965	4.936	5.319	4.189	#3D9287
ENSG00000164509	ENST00000297015; ENST00000354961; ENST00000359040; ENST00000396834; ENST00000396836; ENST00000490985; ENST00000611895; ENST00000651239; ENST00000651309; ENST00000651605; ENST00000652039; ENST00000652347; ENST00000652528	IL31RA	protein_coding	protein_coding	interleukin 31 receptor A [Source:HGNC Symbol;Acc:HGNC:18969]	0.4549	2192	GO:0043066; GO:0045893; GO:0002376; GO:0006952; GO:0008284; GO:0000165; GO:0019221; GO:0042592; GO:0007169; GO:0042531; GO:0030224; GO:0030225; GO:0007259; GO:0043031	GO:0003713; GO:0019955; GO:0019901; GO:0004896; GO:0005515	GO:0016020; GO:0016021; GO:0005886; GO:0042995; GO:0030054; GO:0045202; GO:0009897; GO:0043235; GO:0030424; GO:0042734	1.22e-06	3.801e-05	chr5	55851357	55922854	71498	+	TRUE	1.175	103.8	97.5	82.43	223.6	214.3	241.1	1.27	1.183	0.9991	2.662	2.566	2.84	#3D9287
ENSG00000140092	ENST00000267620; ENST00000342058; ENST00000554121; ENST00000554468; ENST00000556154; ENST00000556961; ENST00000557088; ENST00000557462; ENST00000557570	FBLN5	protein_coding	protein_coding	fibulin 5 [Source:HGNC Symbol;Acc:HGNC:3602]	0.5389	1325	GO:0048251; GO:0007155; GO:0001558; GO:0030198; GO:0034394; GO:2000121; GO:0007160; GO:0046903	GO:0005509; GO:0042803; GO:0005515; GO:0005178; GO:0008022; GO:0030023	GO:0005615; GO:0005576; GO:0062023; GO:0071953; GO:0070062; GO:0031012	1.221e-06	3.801e-05	chr14	91869412	91947987	78576	-	TRUE	-0.8377	525.4	582.9	585.1	297.5	309.6	327.2	10.63	11.7	11.73	5.861	6.132	6.376	#14505C
ENSG00000067840	ENST00000164640; ENST00000393758; ENST00000468491; ENST00000475140; ENST00000480418; ENST00000480650; ENST00000483693; ENST00000484792; ENST00000544474	PDZD4	protein_coding	protein_coding	PDZ domain containing 4 [Source:HGNC Symbol;Acc:HGNC:21167]	0.6301	1707	GO:0016567	GO:0061630; GO:0005515	GO:0005737; GO:0005938	1.223e-06	3.801e-05	chrX	153802166	153830565	28400	-	TRUE	-1.084	627	816.7	787.1	361.8	345.8	329	9.849	12.73	12.25	5.532	5.316	4.977	#C7E5BE
ENSG00000186470	ENST00000356386; ENST00000377708; ENST00000396934; ENST00000396948; ENST00000508906; ENST00000524459; ENST00000524682; ENST00000527417; ENST00000527422; ENST00000527639; ENST00000528222; ENST00000528541; ENST00000530653; ENST00000531055; ENST00000532294; ENST00000532627; ENST00000532865; ENST00000532994; ENST00000604202	BTN3A2	protein_coding	protein_coding	butyrophilin subfamily 3 member A2 [Source:HGNC Symbol;Acc:HGNC:1139]	0.4938	1461	GO:0002376; GO:0002250; GO:0002456; GO:0050776; GO:0050852; GO:0072643	GO:0005102	GO:0016020; GO:0016021; GO:0005886; GO:0009897	1.227e-06	3.805e-05	chr6	26365159	26378320	13162	+	TRUE	0.671	614	598.7	633.9	950.6	1027	979.9	11.27	10.9	11.53	16.98	18.45	17.32	#3D9287
ENSG00000129667	ENST00000313080; ENST00000585701; ENST00000585989; ENST00000587640; ENST00000589526; ENST00000589582; ENST00000590168; ENST00000590288; ENST00000590322; ENST00000591192; ENST00000591255; ENST00000591697; ENST00000591860; ENST00000591879; ENST00000591885; ENST00000592123; ENST00000592378; ENST00000593103	RHBDF2	protein_coding	protein_coding	rhomboid 5 homolog 2 [Source:HGNC Symbol;Acc:HGNC:20788]	0.6206	1203	GO:0015031; GO:0006508; GO:0050709; GO:0042058; GO:0050708	GO:0005515; GO:0019838; GO:0004252	GO:0016020; GO:0016021; GO:0005783; GO:0005789; GO:0005886	1.234e-06	3.821e-05	chr17	76470891	76501790	30900	-	TRUE	0.8854	547	580.8	643.2	1052	1039	1204	12.19	12.84	14.21	22.82	22.67	25.83	#3D9287
ENSG00000131844	ENST00000340941; ENST00000505435; ENST00000505787; ENST00000507169; ENST00000509358; ENST00000509539; ENST00000510895; ENST00000512218; ENST00000629193	MCCC2	protein_coding	protein_coding	methylcrotonoyl-CoA carboxylase 2 [Source:HGNC Symbol;Acc:HGNC:6937]	0.4403	1492	GO:0015936; GO:0009083; GO:0006768; GO:0006552	GO:0000166; GO:0005524; GO:0016874; GO:0005515; GO:0004485	GO:0005739; GO:0005759; GO:0005829; GO:0002169; GO:1905202	1.253e-06	3.87e-05	chr5	71587288	71658706	71419	+	TRUE	0.5207	5947	5375	5905	8167	8325	8233	106.9	95.85	105.2	142.9	146.4	142.5	#3D9287
ENSG00000148700	ENST00000277900; ENST00000356080; ENST00000360162; ENST00000459738; ENST00000468251; ENST00000468345; ENST00000472568; ENST00000473669; ENST00000475954; ENST00000479805; ENST00000484622; ENST00000486014; ENST00000487085; ENST00000488104; ENST00000488799; ENST00000488837; ENST00000492162; ENST00000495661; ENST00000496517; ENST00000497125	ADD3	protein_coding	protein_coding	adducin 3 [Source:HGNC Symbol;Acc:HGNC:245]	0.434	1042	GO:0055085; GO:0051017; GO:0051016; GO:0007010	GO:0003779; GO:0005516; GO:0051015; GO:0005200; GO:0030507	GO:0005737; GO:0016020; GO:0005654; GO:0005886; GO:0005856; GO:0005829; GO:0014069; GO:0044853; GO:0000794; GO:0005903; GO:0005911; GO:0005938	1.272e-06	3.915e-05	chr10	109996368	110135565	139198	+	TRUE	-0.5785	5747	5110	5267	3523	3709	3556	147.9	130.5	134.3	88.24	93.43	88.11	#14505C
ENSG00000101938	ENST00000372042; ENST00000372045; ENST00000394797; ENST00000444321; ENST00000482160	CHRDL1	protein_coding	protein_coding	chordin like 1 [Source:HGNC Symbol;Acc:HGNC:29861]	0.4546	2666	GO:0007275; GO:0030154; GO:0007399; GO:0044267; GO:0001654; GO:0043687; GO:0001503; GO:0030509; GO:0030514; GO:0048749	GO:0005515	GO:0005576; GO:0005788	1.274e-06	3.915e-05	chrX	110673856	110795819	121964	-	TRUE	-0.7757	710.2	668.9	700	378.5	428.7	395.2	7.144	6.675	6.977	3.706	4.22	3.827	#14505C
ENSG00000182168	ENST00000453304; ENST00000504962; ENST00000506749; ENST00000513796; ENST00000610318	UNC5C	protein_coding	protein_coding	unc-5 netrin receptor C [Source:HGNC Symbol;Acc:HGNC:12569]	0.476	5081	GO:0007165; GO:0006915; GO:0007275; GO:0038007; GO:0007411; GO:0007420; GO:0030334; GO:0033564; GO:0043065; GO:0061643; GO:1990791	GO:0005515; GO:0005042; GO:0019901; GO:0015631; GO:0005043	GO:0016020; GO:0016021; GO:0005886; GO:0042995; GO:0030054; GO:0045202; GO:0009986; GO:0030425; GO:0030424; GO:0030027; GO:0030175; GO:0030426; GO:0043005; GO:0043025	1.275e-06	3.915e-05	chr4	95162504	95549206	386703	-	TRUE	-1.369	460.5	442.4	392.4	159.3	194.3	130.5	2.43	2.317	2.052	0.8185	1.004	0.6632	#C7E5BE
ENSG00000169871	ENST00000306085; ENST00000412507; ENST00000467847; ENST00000487252	TRIM56	protein_coding	protein_coding	tripartite motif containing 56 [Source:HGNC Symbol;Acc:HGNC:19028]	0.5735	3339	GO:0002376; GO:0045087; GO:0051607; GO:0070534; GO:0034340; GO:0032479; GO:0032608	GO:0003723; GO:0008270; GO:0046872; GO:0016740; GO:0004842	GO:0005737; GO:0005829	1.278e-06	3.916e-05	chr7	101085481	101097967	12487	+	TRUE	0.5669	1280	1250	1203	1856	1797	1891	10.28	9.957	9.571	14.51	14.12	14.62	#3D9287
ENSG00000158055	ENST00000236255; ENST00000350501; ENST00000356046; ENST00000361548; ENST00000461318; ENST00000524724; ENST00000528064; ENST00000528181; ENST00000530984	GRHL3	protein_coding	protein_coding	grainyhead like transcription factor 3 [Source:HGNC Symbol;Acc:HGNC:25839]	0.5342	1496	GO:0006357; GO:0045944; GO:0008544; GO:0001843; GO:0032956; GO:0001736; GO:0007389; GO:0007398; GO:0007417; GO:0010628; GO:0042060; GO:0043547; GO:0045893; GO:0061029; GO:0061436; GO:0090103; GO:0090179	GO:0003677; GO:0003700; GO:0031490; GO:0005515; GO:0043565; GO:0000981; GO:0001228	GO:0005634; GO:0005654; GO:0000790	1.284e-06	3.924e-05	chr1	24319322	24364482	45161	+	TRUE	0.8282	265.9	275.7	305.3	507	505.8	513	4.767	4.903	5.423	8.846	8.874	8.854	#3D9287
ENSG00000139219	ENST00000337299; ENST00000380518; ENST00000465743; ENST00000466884; ENST00000474996; ENST00000483376; ENST00000490609; ENST00000493991; ENST00000546974	COL2A1	protein_coding	protein_coding	collagen type II alpha 1 chain [Source:HGNC Symbol;Acc:HGNC:2200]	0.6142	1904	GO:0050776; GO:0030198; GO:0007601; GO:0030199; GO:0001501; GO:0007605; GO:0030903; GO:0051216; GO:0060272; GO:0001502; GO:0001503; GO:0001894; GO:0001958; GO:0002062; GO:0003007; GO:0006029; GO:0007417; GO:0010468; GO:0035108; GO:0042472; GO:0048705; GO:0048839; GO:0060021; GO:0060174; GO:0060348; GO:0060351; GO:0071599; GO:0071773; GO:0097065; GO:2001240	GO:0046872; GO:0005201; GO:0030020; GO:0042802; GO:0042289; GO:0048407; GO:0043394; GO:0005515	GO:0005615; GO:0005576; GO:0005581; GO:0031012; GO:0062023; GO:0005788; GO:0005585; GO:0005604; GO:0005737	1.301e-06	3.969e-05	chr12	47972967	48004554	31588	-	TRUE	-1.272	222.7	252.7	218.3	82.74	81.92	105.1	3.136	3.53	3.046	1.134	1.129	1.426	#C7E5BE
ENSG00000286231	ENST00000651706	AL445423.3	protein_coding	protein_coding	novel protein	0.595	1516		GO:0003824; GO:0030170; GO:0030151	GO:0016020; GO:0016021	1.305e-06	3.973e-05	chr1	220786990	220884503	97514	+	TRUE	-0.7449	669.1	685.7	714	413.7	384.8	423.3	11.84	12.03	12.51	7.123	6.662	7.209	#14505C
ENSG00000100167	ENST00000396417; ENST00000396425; ENST00000396426; ENST00000406029; ENST00000449288; ENST00000460267; ENST00000644076	SEPTIN3	protein_coding	protein_coding	septin 3 [Source:HGNC Symbol;Acc:HGNC:10750]	0.5315	2363	GO:0051301; GO:0007049; GO:0061640	GO:0000166; GO:0005525; GO:0005515; GO:0042802; GO:0003674; GO:0003924	GO:0005737; GO:0005856; GO:0030054; GO:0045202; GO:0043005; GO:0015630; GO:0005940; GO:0031105; GO:0098793; GO:0099569	1.314e-06	3.991e-05	chr22	41969475	41998221	28747	+	TRUE	-0.7548	623.7	633.3	667.5	367	364.8	396.1	7.078	7.129	7.506	4.055	4.052	4.328	#14505C
ENSG00000138193	ENST00000371375; ENST00000371380; ENST00000371385; ENST00000464214	PLCE1	protein_coding	protein_coding	phospholipase C epsilon 1 [Source:HGNC Symbol;Acc:HGNC:17175]	0.4587	6427	GO:0035556; GO:0007165; GO:0006629; GO:0016042; GO:0007264; GO:0007265; GO:0007507; GO:0008283; GO:0007010; GO:0001558; GO:0048015; GO:0007173; GO:0007204; GO:0043647; GO:0045859; GO:0019722; GO:0000187; GO:0006940; GO:0032959; GO:0051209; GO:0008277; GO:0007200; GO:0006651; GO:0046578; GO:0048016; GO:0032835	GO:0046872; GO:0016787; GO:0005085; GO:0008081; GO:0004435; GO:0005515; GO:0019899; GO:0017016; GO:0004629	GO:0005737; GO:0016020; GO:0005829; GO:0005794; GO:0005886; GO:0000139	1.324e-06	4.008e-05	chr10	94030812	94332823	302012	+	TRUE	0.6919	1765	1675	1615	2605	2974	2608	7.365	6.935	6.676	10.58	12.14	10.48	#3D9287
ENSG00000113504	ENST00000264930; ENST00000504576; ENST00000510943; ENST00000513223; ENST00000514994; ENST00000634447	SLC12A7	protein_coding	protein_coding	solute carrier family 12 member 7 [Source:HGNC Symbol;Acc:HGNC:10915]	0.6123	1866	GO:0055085; GO:0006811; GO:0006813; GO:1902476; GO:0006884; GO:0007268; GO:0055064; GO:0055075; GO:1990573; GO:0071805	GO:0022857; GO:0015293; GO:0015377; GO:0015379; GO:0019901; GO:0005215	GO:0016020; GO:0016021; GO:0005887; GO:0005886; GO:0032991	1.325e-06	4.008e-05	chr5	1050384	1112063	61680	-	TRUE	0.9913	1976	2316	2551	4479	4150	4999	28.4	33.02	36.32	62.65	58.37	69.17	#3D9287
ENSG00000248871	ENST00000293826	TNFSF12-TNFSF13	protein_coding	protein_coding	TNFSF12-TNFSF13 readthrough [Source:HGNC Symbol;Acc:HGNC:33537]	0.5843	1816	GO:0007165; GO:0006955	GO:0005125; GO:0005164; GO:0005515	GO:0016020; GO:0005615	1.331e-06	4.019e-05	chr17	7549099	7561601	12503	+	TRUE	1.129	82.16	84.92	99.84	210.4	196.2	211.2	1.213	1.244	1.461	3.024	2.836	3.003	#3D9287
ENSG00000008853	ENST00000251822; ENST00000517528; ENST00000518534; ENST00000519210; ENST00000519685; ENST00000522948; ENST00000523918; ENST00000524077	RHOBTB2	protein_coding	protein_coding	Rho related BTB domain containing 2 [Source:HGNC Symbol;Acc:HGNC:18756]	0.579	2084	GO:0007264; GO:0030334; GO:0051056; GO:0007266; GO:0008360; GO:0051017; GO:0007015; GO:0030950; GO:0032956	GO:0000166; GO:0003924; GO:0005525; GO:0005515; GO:0019901	GO:0005886; GO:0005737; GO:0043231; GO:0005829; GO:0005938; GO:0032153; GO:0005622	1.354e-06	4.079e-05	chr8	22987417	23020199	32783	+	TRUE	0.6192	1193	1154	1283	1899	1799	1893	15.36	14.74	16.36	23.79	22.65	23.45	#3D9287
ENSG00000132481	ENST00000254816; ENST00000585333; ENST00000586495; ENST00000587339; ENST00000587774; ENST00000592942; ENST00000593089	TRIM47	protein_coding	protein_coding	tripartite motif containing 47 [Source:HGNC Symbol;Acc:HGNC:19020]	0.6436	1040	GO:0016567	GO:0008270; GO:0046872; GO:0016740; GO:0004842	GO:0005634; GO:0005737; GO:0005829	1.374e-06	4.132e-05	chr17	75874164	75878581	4418	-	TRUE	1.619	314.6	441.4	507.3	1245	1161	1529	8.111	11.29	12.96	31.26	29.3	37.96	#257173
ENSG00000152689	ENST00000402538; ENST00000403687; ENST00000407811; ENST00000419772; ENST00000423159; ENST00000425210; ENST00000437184; ENST00000442390; ENST00000444784; ENST00000468856; ENST00000477927; ENST00000479528; ENST00000482731; ENST00000482857; ENST00000484909; ENST00000490150; ENST00000494927; ENST00000497723	RASGRP3	protein_coding	protein_coding	RAS guanyl releasing protein 3 [Source:HGNC Symbol;Acc:HGNC:14545]	0.4376	1515	GO:0035556; GO:0007264; GO:0043547; GO:0043087; GO:0007265; GO:0000165	GO:0046872; GO:0005509; GO:0005085; GO:0005096; GO:0005515; GO:0019992; GO:0005088; GO:0017016; GO:0019900	GO:0005886; GO:0005887; GO:0005737; GO:0032045; GO:0048471; GO:0005622	1.442e-06	4.325e-05	chr2	33436324	33564750	128427	+	TRUE	1.426	38.92	33.55	27.86	111.8	100	108.8	0.6888	0.5891	0.4887	1.926	1.733	1.854	#3D9287
ENSG00000102024	ENST00000289290; ENST00000355899; ENST00000420625; ENST00000466150; ENST00000473026; ENST00000481823; ENST00000489283; ENST00000497870; ENST00000539310; ENST00000626746	PLS3	protein_coding	protein_coding	plastin 3 [Source:HGNC Symbol;Acc:HGNC:9091]	0.4102	1738	GO:0051017; GO:0060348; GO:0051639	GO:0046872; GO:0005509; GO:0003779; GO:0051015; GO:0005515	GO:0005737; GO:0005829; GO:0005886; GO:0005884; GO:0032432	1.45e-06	4.341e-05	chrX	115561174	115650861	89688	+	TRUE	-0.5275	91190	84470	79240	59150	60300	57380	1407	1293	1211	888.4	910.5	852.4	#14505C
ENSG00000164176	ENST00000296591; ENST00000380138; ENST00000507663; ENST00000510271	EDIL3	protein_coding	protein_coding	EGF like repeats and discoidin domains 3 [Source:HGNC Symbol;Acc:HGNC:3173]	0.3837	2742	GO:0007155; GO:0007275; GO:0010811	GO:0046872; GO:0005509; GO:0005178; GO:0005201	GO:0005576; GO:0070062; GO:0062023; GO:1903561	1.513e-06	4.521e-05	chr5	83940554	84384880	444327	-	TRUE	0.5289	2914	2665	2741	3994	4102	3922	28.5	25.86	26.56	38.03	39.26	36.93	#3D9287
ENSG00000250305	ENST00000400069; ENST00000447063; ENST00000524591; ENST00000525249; ENST00000528335; ENST00000528753; ENST00000529706; ENST00000529978; ENST00000532376	TRMT9B	protein_coding	protein_coding	tRNA methyltransferase 9B (putative) [Source:HGNC Symbol;Acc:HGNC:26725]	0.4713	2834	GO:0008033; GO:0032259; GO:0030488; GO:0006400; GO:0002098	GO:0016740; GO:0008168; GO:0008175; GO:0016300	GO:0005634; GO:0005737	1.537e-06	4.584e-05	chr8	12945642	13031503	85862	+	TRUE	-1.204	105.9	105.9	102.2	40.49	39.06	39.88	1.002	0.994	0.9578	0.3729	0.3617	0.3633	#14505C
ENSG00000171227	ENST00000306406; ENST00000409826; ENST00000417645; ENST00000465296	TMEM37	protein_coding	protein_coding	transmembrane protein 37 [Source:HGNC Symbol;Acc:HGNC:18216]	0.583	955	GO:0006811; GO:0034765; GO:0006816; GO:0070588; GO:0034220	GO:0005244; GO:0005262	GO:0016020; GO:0016021	1.557e-06	4.626e-05	chr2	119429901	119438504	8604	+	TRUE	-1.425	191.3	161.5	220.6	58.09	63.82	72.51	5.368	4.494	6.132	1.587	1.752	1.959	#C7E5BE
ENSG00000278139	ENST00000540385	AL358075.4	protein_coding	protein_coding	-PIK3R3 readthrough [Source:NCBI gene;Acc:110117499]	0.4578	1553	GO:0008286; GO:0046854; GO:0043551	GO:0046935	GO:0005942	1.56e-06	4.626e-05	chr1	46043661	46176488	132828	-	TRUE	-0.9123	941.5	766.4	794.1	426	461.1	428.7	16.26	13.13	13.59	7.161	7.792	7.128	#14505C
ENSG00000176887	ENST00000322002	SOX11	protein_coding	protein_coding	SRY-box transcription factor 11 [Source:HGNC Symbol;Acc:HGNC:11191]	0.4861	9002	GO:0007275; GO:0030154; GO:0045893; GO:0007399; GO:0006355; GO:0030182; GO:0000122; GO:0045944; GO:0010628; GO:0001501; GO:0050769; GO:0008284; GO:0010629; GO:0060022; GO:0060023; GO:0050672; GO:0003151; GO:0021510; GO:2000678; GO:0060548; GO:0048557; GO:0060425; GO:0014032; GO:0002089; GO:0045669; GO:0048485; GO:0061029; GO:2000648; GO:0045666; GO:0030513; GO:0048704; GO:0045778; GO:0060174; GO:…	GO:0003677; GO:0003700; GO:0003713; GO:0000981; GO:0000976; GO:0000978; GO:0001158; GO:0001228	GO:0005634; GO:0005737; GO:0044798; GO:0000790	1.561e-06	4.626e-05	chr2	5692384	5701385	9002	+	TRUE	0.7015	702.6	672	705.8	1206	1055	1139	2.093	1.986	2.083	3.497	3.077	3.268	#3D9287
ENSG00000204610	ENST00000376688; ENST00000376694; ENST00000433744; ENST00000477944; ENST00000619857	TRIM15	protein_coding	protein_coding	tripartite motif containing 15 [Source:HGNC Symbol;Acc:HGNC:16284]	0.5472	1088	GO:0045087; GO:0051092; GO:0051091; GO:0007500; GO:0032481; GO:1902187; GO:1900246; GO:1901253	GO:0008270; GO:0046872; GO:0005515		1.599e-06	4.729e-05	chr6	30163206	30172693	9488	+	TRUE	1.67	29.19	41.94	25.54	126.8	110.5	136.9	0.7194	1.025	0.6237	3.041	2.665	3.248	#257173
ENSG00000104237	ENST00000220676; ENST00000518787; ENST00000522001; ENST00000602362; ENST00000636932; ENST00000637698; ENST00000646684; ENST00000650534	RP1	protein_coding	protein_coding	RP1 axonemal microtubule associated [Source:HGNC Symbol;Acc:HGNC:10263]	0.4349	2882	GO:0035556; GO:0050896; GO:0035082; GO:0030030; GO:0007601; GO:0045494; GO:0042461; GO:0060041; GO:0046549; GO:0007603; GO:0035845; GO:0046548; GO:0060042; GO:0071482; GO:1902857; GO:0055114; GO:0098869	GO:0008017; GO:0005515; GO:0020037; GO:0004096	GO:0005737; GO:0005856; GO:0042995; GO:0005874; GO:0005929; GO:0005875; GO:0001750; GO:0001917; GO:0005930; GO:0032391; GO:0097542; GO:0097733	1.618e-06	4.777e-05	chr8	54509422	54871720	362299	+	TRUE	1.886	12.97	7.339	10.45	71.3	52.39	69.8	0.1207	0.06775	0.09633	0.6458	0.4771	0.6252	#257173
ENSG00000123360	ENST00000243052; ENST00000394277; ENST00000538346; ENST00000542335; ENST00000548855; ENST00000550285; ENST00000550620; ENST00000552774; ENST00000611899	PDE1B	protein_coding	protein_coding	phosphodiesterase 1B [Source:HGNC Symbol;Acc:HGNC:8775]	0.5508	2355	GO:0007165; GO:0001505; GO:0001975; GO:0007626; GO:0008542; GO:0042053; GO:0042428; GO:0007186; GO:0036006; GO:0006915; GO:0030224; GO:0097011	GO:0046872; GO:0016787; GO:0005515; GO:0008081; GO:0004112; GO:0004114; GO:0005516; GO:0004115; GO:0047555; GO:0004117; GO:0048101	GO:0005737; GO:0043025; GO:0005829	1.637e-06	4.822e-05	chr12	54549601	54579239	29639	+	TRUE	-1.071	175.1	177.2	196.2	86.26	80.02	78.86	1.994	2.002	2.214	0.9561	0.8917	0.8645	#14505C
ENSG00000171451	ENST00000310045	DSEL	protein_coding	protein_coding	dermatan sulfate epimerase like [Source:HGNC Symbol;Acc:HGNC:18144]	0.3987	9266	GO:0030208; GO:0030204; GO:0030205	GO:0016853; GO:0008146; GO:0047757	GO:0016020; GO:0016021; GO:0000139	1.649e-06	4.85e-05	chr18	67506587	67516720	10134	-	TRUE	0.718	478.9	457.1	430.7	741.1	784.9	742.4	1.386	1.312	1.235	2.088	2.223	2.068	#3D9287
ENSG00000132640	ENST00000254977; ENST00000378226; ENST00000399006; ENST00000405977; ENST00000422390; ENST00000430557; ENST00000449299; ENST00000450368; ENST00000455911; ENST00000471120; ENST00000473180; ENST00000473416; ENST00000488503; ENST00000618296; ENST00000618918	BTBD3	protein_coding	protein_coding	BTB domain containing 3 [Source:HGNC Symbol;Acc:HGNC:15854]	0.4488	2278	GO:0007399; GO:0021987; GO:0022008; GO:0048813	GO:0005515	GO:0005634; GO:0005737; GO:0005829	1.686e-06	4.948e-05	chr20	11890723	11926609	35887	+	TRUE	-0.5321	4302	4013	3903	2781	2779	2881	50.65	46.87	45.52	31.87	32.01	32.65	#14505C
ENSG00000147180	ENST00000276123; ENST00000360700; ENST00000373165	ZNF711	protein_coding	protein_coding	zinc finger protein 711 [Source:HGNC Symbol;Acc:HGNC:13128]	0.3865	3952	GO:0006355; GO:0045893; GO:0006357	GO:0003676; GO:0046872; GO:0003677; GO:0043565; GO:0003700; GO:0000977; GO:0005515; GO:0000981; GO:0031490	GO:0005634	1.699e-06	4.975e-05	chrX	85244032	85273362	29331	+	TRUE	-1.052	1479	1262	1190	566	713.5	602.8	10.03	8.497	8	3.738	4.738	3.938	#14505C
ENSG00000170915	ENST00000360726; ENST00000442253; ENST00000512121	PAQR8	protein_coding	protein_coding	progestin and adipoQ receptor family member 8 [Source:HGNC Symbol;Acc:HGNC:15708]	0.4996	3317	GO:0043401; GO:0007275; GO:0030154; GO:0048477; GO:0048545	GO:0008289; GO:0038023; GO:0005496; GO:0003707	GO:0016020; GO:0016021; GO:0005794; GO:0005886	1.702e-06	4.975e-05	chr6	52361421	52407777	46357	+	TRUE	-0.836	1081	884.9	1030	573	540.1	551.1	8.739	7.097	8.249	4.509	4.274	4.29	#14505C
ENSG00000152894	ENST00000368202; ENST00000368205; ENST00000368207; ENST00000368210; ENST00000368213; ENST00000368215; ENST00000368226; ENST00000392449; ENST00000415046; ENST00000415055; ENST00000429595; ENST00000434424; ENST00000490332; ENST00000495748; ENST00000498284; ENST00000524481; ENST00000524534; ENST00000525459; ENST00000531050; ENST00000531466; ENST00000532331; ENST00000532751	PTPRK	protein_coding	protein_coding	protein tyrosine phosphatase receptor type K [Source:HGNC Symbol;Acc:HGNC:9674]	0.4564	2284	GO:0006470; GO:0016311; GO:0035335; GO:0007155; GO:0007165; GO:0008285; GO:0016477; GO:0048041; GO:0045786; GO:0045892; GO:0007179; GO:0034394; GO:0030336; GO:0034644; GO:0034614; GO:0010839; GO:0031175	GO:0016787; GO:0004721; GO:0004725; GO:0016791; GO:0005515; GO:0019901; GO:0008013; GO:0045295; GO:0005001	GO:0016020; GO:0016021; GO:0043231; GO:0030054; GO:0005886; GO:0009986; GO:0005887; GO:0005912; GO:0005911; GO:0031256; GO:0001750; GO:0030424; GO:0030425; GO:0043025	1.721e-06	5.02e-05	chr6	127968779	128520674	551896	-	TRUE	0.5394	2677	2495	2482	3729	3840	3569	31.42	29.06	28.87	42.62	44.12	40.34	#3D9287
ENSG00000142627	ENST00000358432; ENST00000461614; ENST00000462805; ENST00000480202	EPHA2	protein_coding	protein_coding	EPH receptor A2 [Source:HGNC Symbol;Acc:HGNC:3386]	0.6224	1514	GO:0006468; GO:0016310; GO:0007155; GO:0001501; GO:0001568; GO:0001570; GO:0001649; GO:0001818; GO:0002043; GO:0006954; GO:0007169; GO:0014028; GO:0016525; GO:0018108; GO:0021915; GO:0030182; GO:0030316; GO:0032682; GO:0033598; GO:0036342; GO:0043535; GO:0045765; GO:0046849; GO:0048013; GO:0048320; GO:0048514; GO:0048570; GO:0050830; GO:0060035; GO:0060444; GO:0070309; GO:1901491; GO:1904238; GO:…	GO:0000166; GO:0004672; GO:0005524; GO:0016301; GO:0016740; GO:0004713; GO:0004714; GO:0005003; GO:0005515; GO:0045296; GO:0001618; GO:0005005	GO:0016020; GO:0016021; GO:0005887; GO:0009986; GO:0005886; GO:0042995; GO:0030054; GO:0005925; GO:0043235; GO:0043005; GO:0030027; GO:0032587; GO:0070160; GO:0031258; GO:0031256	1.737e-06	5.057e-05	chr1	16124337	16156069	31733	-	TRUE	0.8363	2483	3029	2854	4986	4561	5412	43.98	53.22	50.08	85.96	79.06	92.29	#3D9287
ENSG00000159307	ENST00000290460; ENST00000360835; ENST00000449304; ENST00000461595; ENST00000470433; ENST00000477991; ENST00000480833; ENST00000615096	SCUBE1	protein_coding	protein_coding	signal peptide, CUB domain and EGF like domain containing 1 [Source:HGNC Symbol;Acc:HGNC:13441]	0.5428	1943	GO:0006954; GO:0007596; GO:0051260; GO:0022617; GO:0045446; GO:0007512; GO:0009791; GO:0045880	GO:0005509; GO:0046982; GO:0042802	GO:0016020; GO:0005886; GO:0005576; GO:0009986; GO:0005615; GO:0009897; GO:0019897	1.743e-06	5.064e-05	chr22	43197280	43343372	146093	-	TRUE	-1.467	72.43	77.58	74.3	19.36	24.77	18.13	0.9996	1.062	1.016	0.2602	0.3345	0.2409	#C7E5BE
ENSG00000027697	ENST00000367739; ENST00000414770; ENST00000458076; ENST00000478333; ENST00000642390; ENST00000643119; ENST00000644894; ENST00000645045; ENST00000645753; ENST00000646036; ENST00000646898; ENST00000647124	IFNGR1	protein_coding	protein_coding	interferon gamma receptor 1 [Source:HGNC Symbol;Acc:HGNC:5439]	0.4103	1814	GO:0001774; GO:0010628; GO:1900222; GO:1902004; GO:1904469; GO:0019221; GO:0007165; GO:0009615; GO:0060333; GO:0060334; GO:0048143	GO:0005515; GO:0019955; GO:0004896; GO:0004906	GO:0016020; GO:0016021; GO:0005886; GO:0005887	1.768e-06	5.129e-05	chr6	137197484	137219449	21966	-	TRUE	0.5586	1324	1215	1264	1833	1888	1895	19.58	17.82	18.52	26.37	27.32	26.98	#3D9287
ENSG00000137872	ENST00000316364; ENST00000354744; ENST00000355997; ENST00000358066; ENST00000389425; ENST00000389428; ENST00000536845; ENST00000558014; ENST00000558431; ENST00000558816; ENST00000559064; ENST00000559184; ENST00000559196; ENST00000560006; ENST00000560636; ENST00000561106; ENST00000561133	SEMA6D	protein_coding	protein_coding	semaphorin 6D [Source:HGNC Symbol;Acc:HGNC:16770]	0.4496	2993	GO:0007275; GO:0030154; GO:0007399; GO:0001755; GO:0030335; GO:0048843; GO:0050919; GO:0071526; GO:0014911; GO:0014912; GO:0021591	GO:0030215; GO:0045499; GO:0005515	GO:0005737; GO:0016020; GO:0016021; GO:0005794; GO:0005886; GO:0005615; GO:0005887	1.789e-06	5.178e-05	chr15	47184101	47774223	590123	+	TRUE	-1.327	229.2	196.1	173	80.1	75.26	65.26	2.053	1.743	1.536	0.6986	0.6599	0.563	#C7E5BE
ENSG00000160818	ENST00000368232; ENST00000415314; ENST00000438976; ENST00000463513; ENST00000473910; ENST00000474904; ENST00000494414; ENST00000497287; ENST00000498641; ENST00000498756; ENST00000506832; ENST00000525375; ENST00000527691; ENST00000529520; ENST00000531129; ENST00000531900	GPATCH4	protein_coding	protein_coding	G-patch domain containing 4 [Source:HGNC Symbol;Acc:HGNC:25982]	0.5128	931		GO:0003676		1.796e-06	5.182e-05	chr1	156594487	156601496	7010	-	TRUE	0.4605	3140	3286	3160	4363	4369	4471	90.36	93.8	90.1	122.2	123	123.9	NA
ENSG00000082458	ENST00000194900; ENST00000374355; ENST00000374360; ENST00000461646; ENST00000463252; ENST00000466140; ENST00000489733; ENST00000494493; ENST00000496931; ENST00000542398	DLG3	protein_coding	protein_coding	discs large MAGUK scaffold protein 3 [Source:HGNC Symbol;Acc:HGNC:2902]	0.5075	2998	GO:0043113; GO:0099562; GO:0008285; GO:0000165; GO:0010923; GO:0098609; GO:0061098; GO:2000310; GO:0045197; GO:0097120; GO:0001736; GO:0099072	GO:0005515; GO:0019902; GO:0019900; GO:0008022; GO:0019903; GO:0019904; GO:0030165; GO:0031625; GO:0035255; GO:0098919	GO:0005615; GO:0005886; GO:0005829; GO:0016323; GO:0008328; GO:0030054; GO:0005737; GO:0005911; GO:0005923; GO:0014069; GO:0030426; GO:0032281; GO:0043025; GO:0043198; GO:0045202; GO:0098978; GO:0099092	1.797e-06	5.182e-05	chrX	70444835	70505490	60656	+	TRUE	-0.4885	3002	3015	3071	2086	2222	2161	26.85	26.76	27.21	18.16	19.45	18.61	NA
ENSG00000112144	ENST00000350082; ENST00000356971	ICK	protein_coding	protein_coding	intestinal cell kinase [Source:HGNC Symbol;Acc:HGNC:21219]	0.4101	6172	GO:0006468; GO:0016310; GO:0007165; GO:0007275; GO:0035556; GO:0042073; GO:0060271; GO:0030030; GO:0010468; GO:0035721; GO:0035720	GO:0046872; GO:0000166; GO:0004672; GO:0004674; GO:0005524; GO:0016301; GO:0016740; GO:0005515; GO:0000287	GO:0005634; GO:0005737; GO:0001650; GO:0005829; GO:0005856; GO:0042995; GO:0005929; GO:0036064; GO:0097546; GO:0097542	1.808e-06	5.201e-05	chr6	53001279	53061802	60524	-	TRUE	0.674	1721	1579	1492	2534	2704	2427	7.477	6.806	6.422	10.72	11.5	10.15	#3D9287
ENSG00000173166	ENST00000308091; ENST00000319170; ENST00000374493; ENST00000418114; ENST00000419464; ENST00000420371; ENST00000423104; ENST00000428637; ENST00000439222; ENST00000453034; ENST00000457812; ENST00000465669; ENST00000630330	RAPH1	protein_coding	protein_coding	Ras association (RalGDS/AF-6) and pleckstrin homology domains 1 [Source:HGNC Symbol;Acc:HGNC:14436]	0.4776	2639	GO:0007165; GO:0048675	GO:0005515	GO:0005737; GO:0016020; GO:0005829; GO:0005886; GO:0005856; GO:0042995; GO:0016604; GO:0030027; GO:0030175; GO:0031252	1.816e-06	5.207e-05	chr2	203394345	203535335	140991	-	TRUE	0.5797	1227	1107	1141	1730	1739	1739	12.47	11.16	11.49	17.12	17.3	17.01	#3D9287
ENSG00000170099	ENST00000341584; ENST00000555056; ENST00000557225	SERPINA6	protein_coding	protein_coding	serpin family A member 6 [Source:HGNC Symbol;Acc:HGNC:1540]	0.5362	1268	GO:0010951; GO:0008211	GO:0008289; GO:0004867; GO:0005496	GO:0005615; GO:0005576; GO:0070062	1.817e-06	5.207e-05	chr14	94304248	94323389	19142	-	TRUE	1.778	1.081	2.097	1.161	33.45	29.53	24.47	0.02286	0.04399	0.02433	0.6886	0.6112	0.4983	#257173
ENSG00000111249	ENST00000261726; ENST00000397643; ENST00000551604	CUX2	protein_coding	protein_coding	cut like homeobox 2 [Source:HGNC Symbol;Acc:HGNC:19347]	0.5191	2718	GO:0006355; GO:0000122; GO:0010628; GO:0007614; GO:0045892; GO:0048193; GO:0050775; GO:0050890; GO:0051965; GO:0061003; GO:0071310; GO:2000463	GO:0003677; GO:0043565; GO:0000977; GO:0000981; GO:0000978; GO:0001227	GO:0005634; GO:0000139; GO:0000790; GO:0070062	1.83e-06	5.236e-05	chr12	111034165	111350554	316390	+	TRUE	-1.153	280	279.9	280.9	99.46	128.6	134.2	2.762	2.74	2.746	0.9552	1.242	1.274	#C7E5BE
ENSG00000068323	ENST00000315869; ENST00000481606; ENST00000487451; ENST00000493583; ENST00000495940	TFE3	protein_coding	protein_coding	transcription factor binding to IGHM enhancer 3 [Source:HGNC Symbol;Acc:HGNC:11752]	0.5733	1765	GO:0006355; GO:0006959; GO:0045670; GO:0045893; GO:0045944; GO:0002376; GO:0002250; GO:0120163; GO:0045785	GO:0000978; GO:0001228; GO:0046983; GO:0003677; GO:0003700; GO:0005515; GO:0000981; GO:0044212	GO:0005634; GO:0005829; GO:0005654; GO:0000790	1.893e-06	5.406e-05	chrX	49028726	49043410	14685	-	TRUE	0.583	2328	2523	2504	3627	3502	3903	35.38	38.02	37.7	53.65	52.07	57.09	#3D9287
ENSG00000183801	ENST00000329293; ENST00000528308; ENST00000528758; ENST00000530135; ENST00000534244	OLFML1	protein_coding	protein_coding	olfactomedin like 1 [Source:HGNC Symbol;Acc:HGNC:24473]	0.4921	1544			GO:0005576	1.938e-06	5.512e-05	chr11	7485388	7511377	25990	+	TRUE	-1.285	115.7	114.3	108	44.01	34.29	42.6	2.009	1.969	1.858	0.7441	0.5829	0.7124	#C7E5BE
ENSG00000215218	ENST00000399816	UBE2QL1	protein_coding	protein_coding	ubiquitin conjugating enzyme E2 Q family like 1 [Source:HGNC Symbol;Acc:HGNC:37269]	0.4711	5895	GO:0016567	GO:0000166; GO:0005524; GO:0016740; GO:0005515; GO:0061631	GO:0005634; GO:0005886	1.938e-06	5.512e-05	chr5	6448859	6496723	47865	+	TRUE	0.7261	2007	2032	2349	3453	3350	3779	9.132	9.17	10.59	15.29	14.92	16.55	#3D9287
ENSG00000135750	ENST00000366620; ENST00000366621; ENST00000446915; ENST00000472190; ENST00000472869; ENST00000487728	KCNK1	protein_coding	protein_coding	potassium two pore domain channel subfamily K member 1 [Source:HGNC Symbol;Acc:HGNC:6272]	0.4788	1188	GO:0006811; GO:0006813; GO:0071805; GO:0035094; GO:0030322; GO:0035725; GO:0060075; GO:0061337	GO:0005267; GO:0005515; GO:0005242; GO:0022841; GO:0042802; GO:0005272	GO:0016020; GO:0016021; GO:0043231; GO:0005886; GO:0042995; GO:0030054; GO:0031410; GO:0045202; GO:0005737; GO:0005768; GO:0005887; GO:0016324; GO:0031526; GO:1902937; GO:0030425; GO:0043204; GO:0055037; GO:0008076; GO:0034705	1.942e-06	5.513e-05	chr1	233614106	233672514	58409	+	TRUE	0.6718	675.6	629.1	629.2	1039	978.3	1081	15.25	14.09	14.07	22.82	21.61	23.5	#3D9287
ENSG00000073417	ENST00000310298; ENST00000339708; ENST00000394553; ENST00000478717; ENST00000485596; ENST00000557819; ENST00000557954; ENST00000557957; ENST00000558543; ENST00000559086; ENST00000559742; ENST00000560333; ENST00000560789; ENST00000561024; ENST00000561105; ENST00000561374	PDE8A	protein_coding	protein_coding	phosphodiesterase 8A [Source:HGNC Symbol;Acc:HGNC:8793]	0.4512	2100	GO:0006355; GO:0007165; GO:0070374; GO:0001934; GO:0007186; GO:0060548; GO:0006198; GO:0071364; GO:1903206	GO:0046872; GO:0016787; GO:0008081; GO:0004114; GO:0004115; GO:0047555; GO:0019900	GO:0005829; GO:0070062	1.996e-06	5.653e-05	chr15	84980440	85139145	158706	+	TRUE	0.5119	1543	1527	1506	2212	2228	2097	19.7	19.34	19.05	27.49	27.85	25.78	#3D9287
ENSG00000172890	ENST00000319023; ENST00000524450; ENST00000524949; ENST00000525200; ENST00000525245; ENST00000525593; ENST00000526039; ENST00000527227; ENST00000527538; ENST00000527852; ENST00000527963; ENST00000528211; ENST00000528509; ENST00000529120; ENST00000529840; ENST00000530055; ENST00000530534; ENST00000530831; ENST00000531236; ENST00000533612; ENST00000533769; ENST00000534634; ENST00000624637	NADSYN1	protein_coding	protein_coding	NAD synthetase 1 [Source:HGNC Symbol;Acc:HGNC:29832]	0.5555	1354	GO:0006807; GO:0009435; GO:0019674	GO:0000166; GO:0005524; GO:0016874; GO:0005515; GO:0004359; GO:0003952	GO:0005737; GO:0005829	1.999e-06	5.653e-05	chr11	71453109	71524107	70999	+	TRUE	0.5049	2724	2774	2960	4075	4023	3916	53.95	54.51	58.09	78.57	77.97	74.67	#3D9287
ENSG00000104689	ENST00000221132; ENST00000519862; ENST00000524158; ENST00000613472	TNFRSF10A	protein_coding	protein_coding	TNF receptor superfamily member 10a [Source:HGNC Symbol;Acc:HGNC:11904]	0.5303	1176	GO:0007165; GO:0006915; GO:0050900; GO:0071260; GO:0043065; GO:0006919; GO:0007166; GO:0007250; GO:0008625; GO:0036462; GO:0042981; GO:0097191; GO:1902041; GO:1902042	GO:0005515; GO:0038023; GO:0045569; GO:0008134; GO:0002020; GO:0005035	GO:0016020; GO:0016021; GO:0009986; GO:0005886	2.007e-06	5.662e-05	chr8	23190452	23225102	34651	-	TRUE	0.5569	1449	1457	1326	2105	2075	2060	33.03	32.97	29.95	46.73	46.3	45.23	#3D9287
ENSG00000203797	ENST00000368923; ENST00000368924; ENST00000479373	DDO	protein_coding	protein_coding	D-aspartate oxidase [Source:HGNC Symbol;Acc:HGNC:2727]	0.461	2035	GO:0055114; GO:0046416; GO:0034641; GO:0006625; GO:0006533; GO:0006531; GO:0019478; GO:0007320; GO:0007625; GO:0042445	GO:0016491; GO:0048037; GO:0003884; GO:0071949; GO:0005515; GO:0008445	GO:0005829; GO:0005777; GO:0005782	2.01e-06	5.662e-05	chr6	110391771	110415575	23805	-	TRUE	1.883	1.081	0	1.161	33.45	24.77	29.91	0.01424	0	0.01516	0.429	0.3194	0.3795	#257173
ENSG00000184347	ENST00000332966; ENST00000404867; ENST00000518092; ENST00000518140; ENST00000519486; ENST00000519560; ENST00000521130; ENST00000521150	SLIT3	protein_coding	protein_coding	slit guidance ligand 3 [Source:HGNC Symbol;Acc:HGNC:11087]	0.5507	4047	GO:0060412; GO:0007275; GO:0030154; GO:0007399; GO:0007411; GO:0050919; GO:0003181; GO:0030308; GO:0003180; GO:0048846; GO:0008285; GO:0009887; GO:0010629; GO:0032870; GO:0035385; GO:0051414; GO:0061364; GO:0070100	GO:0005509; GO:0008201; GO:0048495; GO:0005515	GO:0005739; GO:0005615; GO:0005576	2.031e-06	5.711e-05	chr5	168661733	169301129	639397	-	TRUE	-1.111	187	187.7	226.4	86.26	87.64	87.92	1.239	1.234	1.486	0.5564	0.5683	0.5609	#14505C
ENSG00000160963	ENST00000313669; ENST00000613091; ENST00000613501	COL26A1	protein_coding	protein_coding	collagen type XXVI alpha 1 chain [Source:HGNC Symbol;Acc:HGNC:18038]	0.6427	2157	GO:0010811	GO:0005515	GO:0005576; GO:0005581; GO:0005886; GO:0062023; GO:0005788; GO:0005783; GO:0005794; GO:0031012	2.053e-06	5.761e-05	chr7	101362875	101559024	196150	+	TRUE	-1.033	395.6	473.9	515.5	216.5	217.2	227.5	4.919	5.845	6.349	2.62	2.643	2.723	#C7E5BE
ENSG00000136560	ENST00000259075; ENST00000392749; ENST00000402568; ENST00000403609; ENST00000405852; ENST00000406287; ENST00000429217; ENST00000432002; ENST00000432692; ENST00000437623; ENST00000439442; ENST00000440506; ENST00000441987; ENST00000456358; ENST00000457887; ENST00000461338; ENST00000463502; ENST00000468831; ENST00000470324; ENST00000477952; ENST00000483622; ENST00000489393; ENST00000494976	TANK	protein_coding	protein_coding	TRAF family member associated NFKB activator [Source:HGNC Symbol;Acc:HGNC:11562]	0.3992	875	GO:0006508; GO:0006974; GO:0007249; GO:0071347; GO:0071356; GO:0016032; GO:0007165; GO:0035666; GO:0043124; GO:0071479; GO:1903003; GO:2000158	GO:0046872; GO:0005515; GO:0004843; GO:0031625; GO:0035800	GO:0005737; GO:0005829; GO:0032991	2.063e-06	5.779e-05	chr2	161136908	161236230	99323	+	TRUE	0.655	547	549.4	539.8	867.9	905	821.2	16.75	16.69	16.38	25.87	27.12	24.21	#3D9287
ENSG00000103485	ENST00000219771; ENST00000395384; ENST00000449759; ENST00000562473; ENST00000564967	QPRT	protein_coding	protein_coding	quinolinate phosphoribosyltransferase [Source:HGNC Symbol;Acc:HGNC:9755]	0.5946	1426	GO:0009435; GO:0019363; GO:0034213; GO:0051259; GO:0019674; GO:0046874	GO:0016740; GO:0003824; GO:0016757; GO:0042803; GO:0005515; GO:0004514; GO:0016763	GO:0005737; GO:0005829; GO:0070062	2.068e-06	5.781e-05	chr16	29663279	29698699	35421	+	TRUE	-1.063	1089	1232	1449	591.5	543	652.6	20.47	22.98	27	10.83	9.993	11.82	#C7E5BE
ENSG00000052749	ENST00000315563; ENST00000370992; ENST00000414986; ENST00000439965; ENST00000465394; ENST00000479317; ENST00000479481; ENST00000487612; ENST00000490815; ENST00000491313; ENST00000536831; ENST00000618765; ENST00000619048; ENST00000621606; ENST00000622320	RRP12	protein_coding	protein_coding	ribosomal RNA processing 12 homolog [Source:HGNC Symbol;Acc:HGNC:29100]	0.5617	1849		GO:0003723	GO:0005634; GO:0016020; GO:0016021; GO:0005730; GO:0031965	2.1e-06	5.858e-05	chr10	97356358	97426076	69719	-	TRUE	0.6882	1856	1994	2209	3319	3081	3378	26.92	28.69	31.75	46.86	43.73	47.17	#3D9287
ENSG00000198832	ENST00000400299; ENST00000402395; ENST00000460642; ENST00000465447; ENST00000465536; ENST00000469262; ENST00000490967; ENST00000491958; ENST00000495533; ENST00000611680	SELENOM	protein_coding	protein_coding	selenoprotein M [Source:HGNC Symbol;Acc:HGNC:30397]	0.6233	802	GO:0010269; GO:0035264; GO:0035934; GO:0042445; GO:0060612	GO:0005515	GO:0005737; GO:0005783; GO:0005794; GO:0048471	2.104e-06	5.858e-05	chr22	31104772	31120069	15298	-	TRUE	1.904	1105	1508	1804	5201	4367	7029	36.9	49.95	59.7	169.1	142.7	226	#257173
ENSG00000107295	ENST00000380607; ENST00000467085	SH3GL2	protein_coding	protein_coding	SH3 domain containing GRB2 like 2, endophilin A1 [Source:HGNC Symbol;Acc:HGNC:10831]	0.556	1450	GO:0006897; GO:0019886; GO:0007165; GO:0007417; GO:0061024; GO:0031175; GO:0042059; GO:0097484; GO:1990416; GO:0002090; GO:0016191; GO:0048488; GO:0060988; GO:0097749; GO:0097753; GO:0099050; GO:1903527; GO:2000369	GO:0005515; GO:0008289; GO:0042802; GO:0008022; GO:0019901; GO:0042803	GO:0005737; GO:0016020; GO:0005886; GO:0005768; GO:0005769; GO:0005829; GO:0000139; GO:0030669; GO:0030672; GO:0043025; GO:0045202; GO:0048471; GO:0097441; GO:0098684; GO:0098685; GO:0098686; GO:0098793; GO:0098978; GO:0099523	2.161e-06	6.008e-05	chr9	17579066	17797124	218059	+	TRUE	-0.5977	1136	1077	1061	728.8	702.1	722.4	21.01	19.76	19.44	13.12	12.71	12.86	#14505C
ENSG00000182054	ENST00000330062; ENST00000540499; ENST00000559482; ENST00000560061	IDH2	protein_coding	protein_coding	isocitrate dehydrogenase (NADP(+)) 2, mitochondrial [Source:HGNC Symbol;Acc:HGNC:5383]	0.5765	1718	GO:0055114; GO:0006099; GO:0006102; GO:0005975; GO:0006097; GO:0006103; GO:0006739; GO:0006741; GO:0060253; GO:1903976; GO:1904465	GO:0046872; GO:0000287; GO:0016491; GO:0016616; GO:0051287; GO:0004450; GO:0004448	GO:0005739; GO:0070062; GO:0005759; GO:0005777; GO:0005829	2.174e-06	6.032e-05	chr15	90083045	90102504	19460	-	TRUE	-0.6595	2586	2636	2908	1693	1610	1832	40.36	40.82	44.98	25.72	24.59	27.53	#14505C
ENSG00000178685	ENST00000313028; ENST00000313059; ENST00000524918; ENST00000525486; ENST00000525773; ENST00000525879; ENST00000526007; ENST00000526985; ENST00000527262; ENST00000528136; ENST00000528580; ENST00000528625; ENST00000528914; ENST00000528963; ENST00000529311; ENST00000529842; ENST00000530478; ENST00000531537; ENST00000531707; ENST00000532311; ENST00000532660; ENST00000533665; ENST00000534737	PARP10	protein_coding	protein_coding	poly(ADP-ribose) polymerase family member 10 [Source:HGNC Symbol;Acc:HGNC:25895]	0.6491	1191	GO:0006281; GO:0006974; GO:0045071; GO:0032088; GO:0010629; GO:0070212; GO:0070213; GO:0048147; GO:0006471; GO:0019985; GO:0034356; GO:1900045; GO:0140289; GO:0010847	GO:0016740; GO:0016757; GO:0005515; GO:0003950; GO:1990404; GO:0070530; GO:0003676	GO:0005634; GO:0005737; GO:0043231; GO:0005730; GO:0005829	2.21e-06	6.109e-05	chr8	143977153	144012772	35620	-	TRUE	1.64	48.64	69.2	81.27	231.5	192.4	257.4	1.095	1.546	1.813	5.074	4.24	5.58	#257173
ENSG00000006611	ENST00000005226; ENST00000318024; ENST00000526181; ENST00000526313; ENST00000527020; ENST00000527551; ENST00000527720; ENST00000529563; ENST00000530700; ENST00000534556; ENST00000624811	USH1C	protein_coding	protein_coding	USH1 protein network component harmonin [Source:HGNC Symbol;Acc:HGNC:12597]	0.5528	1478	GO:0007605; GO:0030154; GO:0045494; GO:0050953; GO:0046549; GO:0051017; GO:0050957; GO:0034622; GO:0060122; GO:1904970; GO:1904106; GO:0042472; GO:0032532; GO:0000086; GO:0030046; GO:0042491	GO:0051015; GO:0005515; GO:0030507	GO:0005737; GO:0005829; GO:0005856; GO:0042995; GO:0005886; GO:0001917; GO:0005902; GO:0005903; GO:0045202; GO:0032391; GO:0032426; GO:0032420; GO:0002141; GO:0002142; GO:0045177; GO:0001750	2.215e-06	6.109e-05	chr11	17493895	17544416	50522	-	TRUE	-1.212	179.4	152	185.7	66.9	62.87	76.14	3.256	2.736	3.339	1.181	1.116	1.33	#C7E5BE
ENSG00000138829	ENST00000262464; ENST00000502468; ENST00000507835; ENST00000508053; ENST00000508989; ENST00000511489; ENST00000514742	FBN2	protein_coding	protein_coding	fibrillin 2 [Source:HGNC Symbol;Acc:HGNC:3604]	0.4963	4799	GO:0045669; GO:0030501; GO:0030198; GO:0043010; GO:0035583; GO:0048048; GO:0060346; GO:0030326; GO:0035108	GO:0005509; GO:0005515; GO:0005201; GO:0030023	GO:0005576; GO:0031012; GO:0062023; GO:0001527	2.217e-06	6.109e-05	chr5	128257909	128659185	401277	-	TRUE	0.6882	8850	8633	8851	14690	15330	12430	49.45	47.86	49	79.92	83.84	66.86	#3D9287
ENSG00000006016	ENST00000392386; ENST00000593286; ENST00000594325; ENST00000596360; ENST00000597131	CRLF1	protein_coding	protein_coding	cytokine receptor like factor 1 [Source:HGNC Symbol;Acc:HGNC:2364]	0.6295	841	GO:0008284; GO:0042531; GO:0019221; GO:0043524; GO:0070106; GO:0001657; GO:2000672	GO:0005515; GO:0004896; GO:0046982; GO:0005125; GO:0005127; GO:0019955	GO:0005576; GO:0009897; GO:0043235; GO:0005829; GO:0005615; GO:0097058	2.22e-06	6.109e-05	chr19	18572220	18607741	35522	-	TRUE	-1.309	414	568.3	551.4	204.2	174.3	222.1	13.19	17.96	17.41	6.334	5.436	6.813	#C7E5BE
ENSG00000166448	ENST00000339375; ENST00000345589; ENST00000416379; ENST00000445790; ENST00000450876; ENST00000461092; ENST00000474857; ENST00000486839	TMEM130	protein_coding	protein_coding	transmembrane protein 130 [Source:HGNC Symbol;Acc:HGNC:25429]	0.583	1841			GO:0016020; GO:0016021; GO:0005794; GO:0000139; GO:0005887	2.223e-06	6.109e-05	chr7	98846488	98870771	24284	-	TRUE	-1.262	113.5	114.3	135.8	46.65	40.96	46.23	1.653	1.651	1.96	0.6615	0.5839	0.6483	#C7E5BE
ENSG00000105877	ENST00000328843; ENST00000409508; ENST00000421290; ENST00000465129; ENST00000465593; ENST00000479878; ENST00000483691; ENST00000496218; ENST00000605912; ENST00000607050; ENST00000607413; ENST00000620169	DNAH11	protein_coding	protein_coding	dynein axonemal heavy chain 11 [Source:HGNC Symbol;Acc:HGNC:2942]	0.447	3932	GO:0007018; GO:0007368; GO:0003341; GO:0003356; GO:0030317; GO:0003279; GO:0003351; GO:0007507; GO:0007611; GO:0035545; GO:0060287; GO:0060411; GO:0061371; GO:1905419	GO:0005524; GO:0003777; GO:0000166; GO:0003774; GO:0051959; GO:0045505; GO:0008569	GO:0030286; GO:0005737; GO:0005856; GO:0042995; GO:0005874; GO:0005576; GO:0005929; GO:0031514; GO:0005930; GO:0097729; GO:0097728; GO:0120134	2.263e-06	6.208e-05	chr7	21543039	21901839	358801	+	TRUE	1.02	133	111.1	135.8	256.1	262.9	281	0.9068	0.7519	0.9179	1.7	1.755	1.845	#3D9287
ENSG00000130224	ENST00000317135; ENST00000538422	LRCH2	protein_coding	protein_coding	leucine rich repeats and calponin homology domain containing 2 [Source:HGNC Symbol;Acc:HGNC:29292]	0.3554	4910		GO:0005515		2.29e-06	6.271e-05	chrX	115110616	115234096	123481	-	TRUE	-0.816	2648	2321	2140	1363	1420	1243	14.46	12.58	11.58	7.249	7.592	6.534	#14505C
ENSG00000139514	ENST00000380752; ENST00000450494; ENST00000473577	SLC7A1	protein_coding	protein_coding	solute carrier family 7 member 1 [Source:HGNC Symbol;Acc:HGNC:11057]	0.5536	2872	GO:0055085; GO:0006865; GO:0015809; GO:1903826; GO:1903401; GO:0097638; GO:1903352	GO:0022857; GO:0005515; GO:0015181; GO:0015189; GO:0015171; GO:0000064	GO:0016020; GO:0016021; GO:0005886; GO:0032991; GO:0005887	2.303e-06	6.294e-05	chr13	29509414	29595688	86275	-	TRUE	0.389	6523	6581	6581	8723	8544	8520	60.9	60.96	60.89	79.28	78.07	76.59	NA
ENSG00000145687	ENST00000320672; ENST00000504136; ENST00000504174; ENST00000504985; ENST00000505980; ENST00000506960; ENST00000507472; ENST00000507655; ENST00000507968; ENST00000508912; ENST00000509013; ENST00000509053; ENST00000509743; ENST00000510060; ENST00000512098; ENST00000512923; ENST00000513785; ENST00000514493; ENST00000515395; ENST00000615665	SSBP2	protein_coding	protein_coding	single stranded DNA binding protein 2 [Source:HGNC Symbol;Acc:HGNC:15831]	0.4508	1528	GO:0045944; GO:0006355	GO:0003677; GO:0003697; GO:0005515	GO:0005634; GO:0005737	2.311e-06	6.305e-05	chr5	81413021	81751797	338777	-	TRUE	-0.5777	1979	1821	1969	1308	1320	1227	34.74	31.71	34.24	22.34	22.68	20.74	#14505C
ENSG00000106789	ENST00000343933; ENST00000375077	CORO2A	protein_coding	protein_coding	coronin 2A [Source:HGNC Symbol;Acc:HGNC:2255]	0.5059	5546	GO:0035556	GO:0003779; GO:0051015; GO:0005515	GO:0017053	2.326e-06	6.335e-05	chr9	98120975	98192637	71663	-	TRUE	-0.6639	812.9	829.3	772	502.6	525.8	484.9	3.931	3.978	3.699	2.366	2.488	2.257	#14505C
ENSG00000128335	ENST00000249066; ENST00000358502; ENST00000451256; ENST00000454728; ENST00000473549; ENST00000476579; ENST00000484830; ENST00000489186; ENST00000529194	APOL2	protein_coding	protein_coding	apolipoprotein L2 [Source:HGNC Symbol;Acc:HGNC:619]	0.5502	1110	GO:0006629; GO:0042157; GO:0006869; GO:0007275; GO:0008203; GO:0006953; GO:0060135	GO:0008289; GO:0005102; GO:0008035	GO:0005737; GO:0016020; GO:0016021; GO:0005789; GO:0005576	2.336e-06	6.349e-05	chr22	36226209	36239954	13746	-	TRUE	0.5535	990.2	942.5	1001	1467	1447	1404	23.92	22.59	23.95	34.51	34.21	32.66	#3D9287
ENSG00000075420	ENST00000336824; ENST00000415807; ENST00000416957; ENST00000421757; ENST00000423424; ENST00000443501; ENST00000469491; ENST00000476794; ENST00000478016; ENST00000483344; ENST00000490832; ENST00000494000	FNDC3B	protein_coding	protein_coding	fibronectin type III domain containing 3B [Source:HGNC Symbol;Acc:HGNC:24670]	0.442	2487		GO:0003723; GO:0005515	GO:0016020; GO:0016021	2.34e-06	6.349e-05	chr3	172039578	172401669	362092	+	TRUE	0.5424	2150	2011	1936	2975	3045	2874	23.18	21.51	20.69	31.23	32.14	29.84	#3D9287
ENSG00000285901	ENST00000648100	AC008012.1	protein_coding	protein_coding	novel transcript	0.4617	3435			GO:0005634	2.361e-06	6.394e-05	chr12	4273762	4405490	131729	+	TRUE	0.4802	2459	2304	2340	3283	3261	3377	19.2	17.85	18.1	24.95	24.91	25.38	NA
ENSG00000121005	ENST00000262207; ENST00000517786; ENST00000519798; ENST00000520277; ENST00000523524	CRISPLD1	protein_coding	protein_coding	cysteine rich secretory protein LCCL domain containing 1 [Source:HGNC Symbol;Acc:HGNC:18206]	0.4453	1909	GO:0060325	GO:0003674	GO:0005576; GO:0005615; GO:0070062	2.379e-06	6.431e-05	chr8	74984505	75034558	50054	+	TRUE	-0.586	1265	1210	1166	793.1	823	799.5	17.77	16.86	16.22	10.84	11.32	10.81	#14505C
ENSG00000170689	ENST00000311177	HOXB9	protein_coding	protein_coding	homeobox B9 [Source:HGNC Symbol;Acc:HGNC:5120]	0.5522	2586	GO:0006355; GO:0006351; GO:0007275; GO:0060326; GO:0009952; GO:0030879; GO:0045944; GO:0048706	GO:0003677; GO:0043565; GO:0005515; GO:0000981; GO:0000977	GO:0005634; GO:0005654; GO:0005739; GO:0000790; GO:0090575	2.488e-06	6.707e-05	chr17	48621156	48626358	5203	-	TRUE	0.6621	1652	1553	1819	2670	2515	2779	17.13	15.97	18.69	26.95	25.52	27.75	#3D9287
ENSG00000141639	ENST00000400384; ENST00000540640; ENST00000586735; ENST00000587823; ENST00000588540; ENST00000592595	MAPK4	protein_coding	protein_coding	mitogen-activated protein kinase 4 [Source:HGNC Symbol;Acc:HGNC:6878]	0.5466	2539	GO:0006468; GO:0016310; GO:0000165; GO:0007049; GO:0035556; GO:0010468; GO:0071310	GO:0000166; GO:0004672; GO:0004674; GO:0005524; GO:0016301; GO:0016740; GO:0004707; GO:0042803; GO:0005515; GO:0019901; GO:0046982	GO:0005634; GO:0005737; GO:0005654; GO:0005829	2.49e-06	6.707e-05	chr18	50560087	50731826	171740	+	TRUE	-0.9678	301.6	316.6	282.1	139.1	141.9	165	3.185	3.318	2.952	1.43	1.467	1.677	#14505C
ENSG00000153993	ENST00000284136; ENST00000444867; ENST00000463315; ENST00000484038	SEMA3D	protein_coding	protein_coding	semaphorin 3D [Source:HGNC Symbol;Acc:HGNC:10726]	0.4026	2658	GO:0007275; GO:0030154; GO:0007399; GO:0007411; GO:0001755; GO:0030335; GO:0048843; GO:0050919; GO:0071526	GO:0030215; GO:0045499; GO:0005515	GO:0005576; GO:0005615; GO:0005887; GO:0016020; GO:0016021	2.511e-06	6.739e-05	chr7	84995553	85186855	191303	-	TRUE	-1.18	163.2	194	153.2	66.9	73.35	68.89	1.647	1.941	1.532	0.657	0.7242	0.6691	#C7E5BE
ENSG00000117143	ENST00000271469; ENST00000367924; ENST00000367925; ENST00000367926; ENST00000474728; ENST00000476240; ENST00000486089	UAP1	protein_coding	protein_coding	UDP-N-acetylglucosamine pyrophosphorylase 1 [Source:HGNC Symbol;Acc:HGNC:12457]	0.4399	1534	GO:0006048; GO:0006047	GO:0016740; GO:0016779; GO:0042802; GO:0070569; GO:0003977; GO:0030246	GO:0005737; GO:0005829; GO:0005654; GO:0005886	2.511e-06	6.739e-05	chr1	162561506	162599842	38337	+	TRUE	0.4505	3202	3199	3071	4219	4390	4346	55.97	55.47	53.19	71.79	75.1	73.15	NA
ENSG00000105974	ENST00000341049; ENST00000393467; ENST00000393468; ENST00000393470; ENST00000405348; ENST00000451122; ENST00000456473; ENST00000489856; ENST00000614113	CAV1	protein_coding	protein_coding	caveolin 1 [Source:HGNC Symbol;Acc:HGNC:1527]	0.4707	1662	GO:0042632; GO:0001937; GO:0043409; GO:1903609; GO:0030335; GO:0090263; GO:0030857; GO:0045019; GO:0006940; GO:0070836; GO:0010952; GO:0050900; GO:0030154; GO:0000122; GO:0090090; GO:0016032; GO:0033138; GO:0051092; GO:0097190; GO:0016050; GO:0050999; GO:2001244; GO:0120162; GO:0031397; GO:0046426; GO:0032091; GO:1904886; GO:0006874; GO:0033137; GO:0030512; GO:0007519; GO:0006816; GO:0055074; GO:…	GO:0005515; GO:0044325; GO:0060090; GO:0019901; GO:0019899; GO:0005102; GO:0042802; GO:0044877; GO:0050998; GO:0005113; GO:0015485; GO:0051117; GO:0016504; GO:0030674; GO:0046982; GO:0048365; GO:0070320	GO:0048471; GO:0016020; GO:0016021; GO:0005794; GO:0005886; GO:0000139; GO:0005901; GO:0031410; GO:0045121; GO:0005925; GO:0005737; GO:0005768; GO:0005887; GO:0032991; GO:0030666; GO:0005789; GO:0005783; GO:0005811; GO:0031901; GO:0042383; GO:0002080; GO:0002095; GO:0005929; GO:0005938	2.567e-06	6.875e-05	chr7	116525001	116561184	36184	+	TRUE	0.546	3766	3570	3399	5210	5491	4988	60.77	57.14	54.34	81.83	86.7	77.49	#3D9287
ENSG00000139174	ENST00000345127; ENST00000445766; ENST00000455697; ENST00000547113; ENST00000548696; ENST00000551050; ENST00000552108; ENST00000552200; ENST00000552240; ENST00000639414; ENST00000639566; ENST00000639588; ENST00000639589; ENST00000639958; ENST00000640055; ENST00000640132; ENST00000640361; ENST00000640646; ENST00000640801; ENST00000640840; ENST00000640946	PRICKLE1	protein_coding	protein_coding	prickle planar cell polarity protein 1 [Source:HGNC Symbol;Acc:HGNC:17019]	0.508	2476	GO:0090090; GO:0035904; GO:0060976; GO:0006606; GO:0045892; GO:0032436; GO:0060071; GO:0001843; GO:0031398; GO:2000691	GO:0008270; GO:0046872; GO:0005515	GO:0005634; GO:0005737; GO:0016020; GO:0005829; GO:0031965	2.625e-06	7.014e-05	chr12	42456757	42590355	133599	-	TRUE	-0.6633	1258	1167	1242	780.7	811.6	712.5	13.63	12.54	13.33	8.231	8.603	7.429	#14505C
ENSG00000250349	ENST00000465127	AF241726.2	protein_coding	protein_coding	novel proline rich Gla (G-carboxyglutamic acid) 1 (PRRG1) and tetraspanin 7 (TSPAN7) protein	0.5042	954		GO:0005509	GO:0016020; GO:0016021; GO:0005576; GO:0005887	2.628e-06	7.014e-05	chrX	37349330	38687674	1338345	+	TRUE	-0.827	355.6	326.1	347.1	178.7	195.3	193.1	9.997	9.093	9.668	4.889	5.372	5.225	#14505C
ENSG00000166833	ENST00000349880; ENST00000360655; ENST00000396085; ENST00000396087; ENST00000525025; ENST00000525322; ENST00000526675; ENST00000527559; ENST00000528008; ENST00000528923; ENST00000530408; ENST00000533746; ENST00000533917; ENST00000534229; ENST00000534299; ENST00000540292; ENST00000650578	NAV2	protein_coding	protein_coding	neuron navigator 2 [Source:HGNC Symbol;Acc:HGNC:15997]	0.5442	4577	GO:0032508; GO:0022008; GO:0007399; GO:0003025; GO:0007605; GO:0007608; GO:0007626; GO:0021554; GO:0021563; GO:0021564	GO:0000166; GO:0005524; GO:0016787; GO:0005515; GO:0003678; GO:0004386; GO:0008201	GO:0005634; GO:0005654; GO:0005614; GO:0031012	2.647e-06	7.052e-05	chr11	19350724	20121601	770878	+	TRUE	0.5846	1156	1113	1123	1706	1797	1599	6.77	6.472	6.517	9.729	10.3	9.019	#3D9287
ENSG00000140945	ENST00000268613; ENST00000428848; ENST00000431540; ENST00000539548; ENST00000562307; ENST00000562601; ENST00000565636; ENST00000566333; ENST00000567109; ENST00000567445; ENST00000568770; ENST00000569144; ENST00000569454; ENST00000569455	CDH13	protein_coding	protein_coding	cadherin 13 [Source:HGNC Symbol;Acc:HGNC:1753]	0.4896	1596	GO:0008285; GO:0030335; GO:0045944; GO:0042058; GO:0007162; GO:0007155; GO:0007156; GO:0098609; GO:0001938; GO:0007043; GO:0001954; GO:0002040; GO:0043542; GO:0034332; GO:0000902; GO:0048661; GO:0055096; GO:0050927; GO:0016339; GO:0044331; GO:0000278; GO:0007266; GO:0010033; GO:0016601; GO:0030032; GO:0030100; GO:0043616; GO:0050850; GO:0051668	GO:0046872; GO:0005509; GO:0042803; GO:0045296; GO:0008092; GO:0030169; GO:0071813; GO:0055100	GO:0005615; GO:0005737; GO:0016020; GO:0005886; GO:0005925; GO:0031225; GO:0009986; GO:0070062; GO:0062023; GO:0005913; GO:0005576; GO:0005901; GO:0043005; GO:0016342; GO:0009897; GO:0045202; GO:0048471; GO:0098982	2.694e-06	7.164e-05	chr16	82626965	83800640	1173676	+	TRUE	0.6713	578.3	520	534	844.1	908.8	864.7	9.717	8.668	8.891	13.81	14.94	13.99	#3D9287
ENSG00000166949	ENST00000327367; ENST00000439724; ENST00000537194; ENST00000540846; ENST00000558428; ENST00000558739; ENST00000558763; ENST00000558827; ENST00000558894; ENST00000559092; ENST00000559460; ENST00000559937; ENST00000560175; ENST00000560402; ENST00000560424	SMAD3	protein_coding	protein_coding	SMAD family member 3 [Source:HGNC Symbol;Acc:HGNC:6769]	0.5561	1253	GO:0010628; GO:0007179; GO:0045599; GO:0051091; GO:0010718; GO:0006919; GO:0045944; GO:0045930; GO:0045893; GO:0006355; GO:0000122; GO:0001501; GO:0001649; GO:0001657; GO:0001701; GO:0001707; GO:0001756; GO:0001889; GO:0001947; GO:0002076; GO:0002520; GO:0007183; GO:0007369; GO:0007492; GO:0008285; GO:0009880; GO:0010694; GO:0016202; GO:0017015; GO:0023019; GO:0030325; GO:0030335; GO:0030501; GO:…	GO:0044212; GO:0046872; GO:0008270; GO:0003677; GO:0003700; GO:0005515; GO:0000977; GO:0001228; GO:0003682; GO:0003690; GO:0005518; GO:0008013; GO:0008134; GO:0019899; GO:0031490; GO:0042803; GO:0043565; GO:0046332; GO:0042802; GO:0000981; GO:0000978; GO:0000987; GO:0019901; GO:0019902; GO:0043130; GO:0043425; GO:0070412; GO:0070410; GO:0003712; GO:0001102; GO:0031625; GO:0030618; GO:0070878; GO:…	GO:0005737; GO:0005634; GO:0005829; GO:0005654; GO:0005667; GO:0005886; GO:0032991; GO:0000790; GO:0005637; GO:0043235; GO:0071141; GO:0071144; GO:0005622	2.735e-06	7.26e-05	chr15	67063763	67195169	131407	+	TRUE	0.4595	3269	3157	3198	4485	4517	4243	69.96	67.03	67.82	93.43	94.61	87.43	NA
ENSG00000213626	ENST00000395323; ENST00000401506; ENST00000404397; ENST00000406087; ENST00000407930; ENST00000412933; ENST00000464412; ENST00000467242; ENST00000484150	LBH	protein_coding	protein_coding	LBH regulator of WNT signaling pathway [Source:HGNC Symbol;Acc:HGNC:29532]	0.5813	946	GO:0006355; GO:0007275; GO:0045893; GO:0045892; GO:0043408; GO:0010468; GO:0030879; GO:0033147; GO:0060644; GO:1904674; GO:1904677; GO:2000103; GO:2000737	GO:0005515	GO:0005634; GO:0005737; GO:0032991	2.75e-06	7.287e-05	chr2	30231534	30323730	92197	+	TRUE	-0.4951	2241	2232	2230	1569	1530	1648	63.51	62.76	62.63	43.3	42.43	44.96	NA
ENSG00000198399	ENST00000355123; ENST00000361999; ENST00000406921; ENST00000407704; ENST00000412011; ENST00000416160; ENST00000427234; ENST00000443927; ENST00000449392; ENST00000469848; ENST00000478720; ENST00000479575; ENST00000622089	ITSN2	protein_coding	protein_coding	intersectin 2 [Source:HGNC Symbol;Acc:HGNC:6184]	0.4531	2635	GO:0006897; GO:0009967; GO:0035023; GO:0030154; GO:0016032; GO:1903861	GO:0046872; GO:0005509; GO:0005089; GO:0005515; GO:0005070	GO:0005737; GO:0070062; GO:0005813	2.766e-06	7.317e-05	chr2	24202864	24360714	157851	-	TRUE	0.7524	1836	1553	1492	2837	2802	2604	18.68	15.68	15.04	28.1	27.9	25.52	#3D9287
ENSG00000135074	ENST00000257527; ENST00000517374; ENST00000517905; ENST00000517951; ENST00000519752	ADAM19	protein_coding	protein_coding	ADAM metallopeptidase domain 19 [Source:HGNC Symbol;Acc:HGNC:197]	0.5432	3034	GO:0006508; GO:0006509; GO:0001890; GO:0010628; GO:0030198; GO:2000049	GO:0046872; GO:0016787; GO:0017124; GO:0008233; GO:0004222; GO:0008237; GO:0005515	GO:0005634; GO:0016020; GO:0016021; GO:0005794; GO:0005886; GO:0062023	2.796e-06	7.376e-05	chr5	157395534	157575775	180242	-	TRUE	0.4716	1783	1732	1837	2479	2491	2461	15.76	15.19	16.08	21.33	21.55	20.94	NA
ENSG00000113369	ENST00000265138; ENST00000503192; ENST00000505631; ENST00000507075; ENST00000508948; ENST00000511391; ENST00000514284	ARRDC3	protein_coding	protein_coding	arrestin domain containing 3 [Source:HGNC Symbol;Acc:HGNC:29263]	0.432	1082	GO:0120163; GO:0051443; GO:0001659; GO:0031651; GO:0043588; GO:0060613; GO:0071878; GO:0090327	GO:0005515; GO:0031699	GO:0005737; GO:0016020; GO:0005886; GO:0005764; GO:0005768; GO:0005769	2.799e-06	7.376e-05	chr5	91368631	91383317	14687	-	TRUE	-0.8255	810.7	696.2	711.7	428.7	431.5	378.9	20.09	17.12	17.48	10.34	10.47	9.041	#14505C
ENSG00000211445	ENST00000388825; ENST00000517973; ENST00000519214; ENST00000520059; ENST00000520597; ENST00000521632; ENST00000521650; ENST00000521722; ENST00000614343; ENST00000622181; ENST00000625178	GPX3	protein_coding	protein_coding	glutathione peroxidase 3 [Source:HGNC Symbol;Acc:HGNC:4555]	0.5595	901	GO:0055114; GO:0098869; GO:0006979; GO:0042744; GO:0051289; GO:0034599; GO:0006982	GO:0016491; GO:0005515; GO:0004601; GO:0004602; GO:0008134; GO:0008430	GO:0005615; GO:0005576; GO:0070062	2.876e-06	7.567e-05	chr5	151020438	151028992	8555	+	TRUE	-0.7299	1129	1134	1318	683.9	720.2	742.4	33.59	33.5	38.86	19.81	20.98	21.27	#14505C
ENSG00000170006	ENST00000304385; ENST00000504064; ENST00000510252; ENST00000613578	TMEM154	protein_coding	protein_coding	transmembrane protein 154 [Source:HGNC Symbol;Acc:HGNC:26489]	0.4218	3177			GO:0016020; GO:0016021	2.966e-06	7.788e-05	chr4	152618628	152680012	61385	-	TRUE	1.234	30.27	32.5	29.02	80.98	89.54	86.11	0.2555	0.2722	0.2427	0.6654	0.7397	0.6998	#3D9287
ENSG00000096384	ENST00000353801; ENST00000371554; ENST00000371646; ENST00000620073	HSP90AB1	protein_coding	protein_coding	heat shock protein 90 alpha family class B member 1 [Source:HGNC Symbol;Acc:HGNC:5258]	0.477	2614	GO:0051897; GO:1902949; GO:0006457; GO:0038096; GO:0034605; GO:0006986; GO:0071157; GO:1900034; GO:0006805; GO:0043312; GO:0032435; GO:0045597; GO:0030511; GO:0051973; GO:0007004; GO:2000010; GO:0033138; GO:0051248; GO:0050821; GO:0021955; GO:0030010; GO:0031396; GO:0045429; GO:0048675; GO:1903827; GO:1905323; GO:0019062; GO:0032516; GO:0051131; GO:0060334; GO:0060338; GO:0097435; GO:1901389; GO:…	GO:0003723; GO:0000166; GO:0005524; GO:0005515; GO:0051082; GO:0042802; GO:0045296; GO:0030911; GO:0048156; GO:1990226; GO:0042277; GO:0042826; GO:0019900; GO:0003725; GO:0042803; GO:0046983; GO:0031072; GO:0097718; GO:0030235; GO:0023026; GO:0031625; GO:0042623; GO:0070182; GO:0043008; GO:0002134; GO:0002135; GO:0005525; GO:0008144; GO:0017098; GO:0019887; GO:0019901; GO:0032564; GO:0044183; GO:…	GO:0043025; GO:0005634; GO:0005737; GO:0016020; GO:0005829; GO:0005739; GO:0005886; GO:0005576; GO:0042470; GO:0009986; GO:0005654; GO:0070062; GO:0008180; GO:0032991; GO:0034774; GO:1904813; GO:0048471; GO:0044295; GO:0044294; GO:0034751; GO:1990565; GO:0005765; GO:0016234; GO:0016323; GO:0016324; GO:0031526; GO:1990913; GO:1990917	2.975e-06	7.793e-05	chr6	44246166	44253888	7723	+	TRUE	0.3245	63700	62490	63050	78950	80520	77520	653.5	636	640.9	788.4	808.4	765.7	NA
ENSG00000204103	ENST00000373313	MAFB	protein_coding	protein_coding	MAF bZIP transcription factor B [Source:HGNC Symbol;Acc:HGNC:6408]	0.5642	3389	GO:0006355; GO:0045671; GO:0045647; GO:0006357; GO:0007379; GO:0007423; GO:0007585; GO:0021571; GO:0021572; GO:0021599; GO:0033077; GO:0035284; GO:0042472; GO:0045944; GO:0048538	GO:0003677; GO:0003700; GO:0005515; GO:0043565; GO:0000978; GO:0000981; GO:0008134; GO:0001228; GO:0042803; GO:0046982; GO:1990837	GO:0005634; GO:0000790; GO:0005667	2.978e-06	7.793e-05	chr20	40685848	40689236	3389	-	TRUE	-0.8696	336.2	322.9	378.5	181.3	190.5	182.2	2.66	2.535	2.967	1.397	1.475	1.388	#14505C
ENSG00000154040	ENST00000327201; ENST00000399481; ENST00000399496; ENST00000399499; ENST00000415309; ENST00000463087; ENST00000486759; ENST00000577705; ENST00000579102; ENST00000579956; ENST00000581397; ENST00000581872; ENST00000582229; ENST00000584752; ENST00000585037; ENST00000621648; ENST00000625720; ENST00000627314; ENST00000631138	CABYR	protein_coding	protein_coding	calcium binding tyrosine phosphorylation regulated [Source:HGNC Symbol;Acc:HGNC:15569]	0.4543	1067	GO:0048240; GO:0003351	GO:0046872; GO:0005509; GO:0046982; GO:0017124	GO:0005737; GO:0005634; GO:0005829; GO:0031514; GO:0005856; GO:0042995; GO:0005576; GO:0005929; GO:0035686	3.001e-06	7.84e-05	chr18	24138956	24161603	22648	+	TRUE	0.7172	334	324	339	523.7	550.6	583.7	8.395	8.077	8.442	12.81	13.54	14.12	#3D9287
ENSG00000180061	ENST00000326652; ENST00000585918; ENST00000586609; ENST00000591570; ENST00000592603; ENST00000592731; ENST00000592891	TMEM150B	protein_coding	protein_coding	transmembrane protein 150B [Source:HGNC Symbol;Acc:HGNC:34415]	0.6124	777	GO:0006914; GO:0010506		GO:0016020; GO:0016021; GO:0005886; GO:0031410; GO:0005768; GO:0005887; GO:0005764; GO:0000421; GO:0010008	3.034e-06	7.91e-05	chr19	55312801	55334048	21248	-	TRUE	2.239	0	0	2.322	30.81	43.82	47.13	0	0	0.07939	1.035	1.48	1.566	#257173
ENSG00000176510	ENST00000439431	OR10AC1	protein_coding	polymorphic_pseudogene	olfactory receptor family 10 subfamily AC member 1 (gene/pseudogene) [Source:HGNC Symbol;Acc:HGNC:14758]	0.51	2898				3.04e-06	7.911e-05	chr7	143509256	143519469	10214	-	TRUE	1.818	0	1.048	0	29.93	21.91	27.19	0	0.009625	0	0.2696	0.1984	0.2423	#257173
[truncated: 20,939 more rows]
